# Supplementary material for: Systematic identification of latent disease-gene associations from PubMed articles
Source: PLoS One. 2018 Jan 26;13(1):e0191568. doi: 10.1371/journal.pone.0191568 (PMC5786305; doi:10.1371/journal.pone.0191568)
Supplement: S1 File — (XLSX) [file pone.0191568.s005.xlsx]

## Sheet: Sheet1
Topic	Diseases
Topic115	primary glioblastoma
Topic115	carcinoma of larynx
Topic115	prostatic intraepithelial neoplasias
Topic115	laryngeal squamous cell carcinoma
Topic115	adenoid cystic carcinoma
Topic115	malignant neoplasm of gallbladder
Topic115	tumor initiation
Topic115	salivary gland neoplasms
Topic115	malignant neoplasm of penis
Topic115	malignant glioma
Topic115	cholangiocarcinoma
Topic115	locally advanced malignant neoplasm
Topic115	secondary malignant neoplasm of pancreas
Topic115	malignant neoplasm of esophagus
Topic115	esophageal carcinoma
Topic115	laryngeal neoplasm
Topic115	precancerous lesions
Topic115	prostate cancer metastatic
Topic115	endometrial carcinoma
Topic115	cancer angiogenesis
Topic115	mesenchymal cell neoplasm
Topic115	malignant neoplasm of gastrointestinal tract
Topic115	prostate carcinoma
Topic115	breast cancer metastatic
Topic115	malignant neoplasm of tongue
Topic115	gallbladder carcinoma
Topic115	malignant neoplasm of larynx
Topic115	malignant neoplasm of mouth
Topic115	metastatic carcinoma
Topic115	adenocarcinoma of prostate
Topic115	carcinoma, transitional cell
Topic115	neoplasms, epithelial
Topic115	cervical squamous cell carcinoma
Topic115	primary carcinoma
Topic115	stomach carcinoma
Topic115	mammary carcinoma, human
Topic115	malignant neoplasm of endometrium
Topic115	gastric adenocarcinoma
Topic115	invasive carcinoma
Topic115	adenocarcinoma pancreas
Topic115	advanced cancer
Topic115	tumor angiogenesis
Topic115	carcinoma, endometrioid
Topic115	pancreatic duct dysplasia
Topic115	malignant peripheral nerve sheath tumor
Topic115	gallbladder adenocarcinoma
Topic115	intrahepatic cholangiocarcinoma
Topic115	carcinoma of nasopharynx
Topic115	nevus
Topic115	noninfiltrating intraductal carcinoma
Topic115	recurrent carcinoma
Topic115	[x]malignant melanoma of skin, unspecified
Topic115	epithelial ovarian cancer
Topic115	malignant neoplasm of pancreas
Topic115	carcinoma, ductal, breast
Topic115	adenocarcinoma of large intestine
Topic115	malignant neoplasm of urinary bladder
Topic115	osteosarcoma
Topic115	pancreatic ductal adenocarcinoma
Topic115	astrocytoma
Topic115	cell transformation, neoplastic
Topic115	secondary malignant neoplasm of bone
Topic115	colorectal neoplasms
Topic115	transitional cell carcinoma of bladder
Topic115	high-grade prostatic intraepithelial neoplasia
Topic115	recurrent tumor
Topic115	malignant transformation
Topic115	solid tumor
Topic115	intraductal neoplasm nos
Topic115	malignant neoplasm of thyroid
Topic115	cystadenocarcinoma, serous
Topic115	tongue carcinoma
Topic115	primary neoplasm
Topic115	bladder neoplasm
Topic115	uterine cancer
Topic115	ovarian neoplasm
Topic115	aggressive cancer
Topic115	nephroblastoma
Topic115	skin neoplasms
Topic115	[m]squamous cell carcinoma, metastatic nos
Topic115	sarcoma
Topic115	secondary malignant neoplasm of lymph node
Topic115	carcinoma, spindle-cell
Topic115	medulloblastoma
Topic115	benign neoplasm
Topic115	peritoneal metastases
Topic115	squamous cell carcinoma of esophagus
Topic115	adenocarcinoma of esophagus
Topic115	malignant neoplasm of cervix uteri
Topic115	meningioma
Topic115	adenocarcinoma, endometrioid
Topic115	prostatic neoplasms
Topic115	multiple malignancy
Topic115	conventional (clear cell) renal cell carcinoma
Topic115	neoplastic processes
Topic115	pancreatic carcinoma
Topic115	testicular germ cell tumor
Topic115	breast cancer invasive nos
Topic115	breast carcinoma
Topic115	cancer of rectum
Topic115	gallbladder neoplasm
Topic115	colon carcinoma
Topic115	brain neoplasms
Topic115	carcinoma, lobular
Topic115	cervix carcinoma
Topic115	carcinoma of vulva
Topic115	mucoepidermoid carcinoma
Topic115	kidney neoplasms
Topic115	mixed salivary gland tumor
Topic115	epithelial neoplasm of skin
Topic115	adenomatous polyps
Topic115	dysplasia
Topic115	intraocular melanoma
Topic115	estrogen receptor positive tumor
Topic115	colorectal cancer
Topic115	pancreatic neoplasm
Topic115	pituitary neoplasms
Topic115	kaposi sarcoma
Topic115	adenoma of large intestine
Topic115	non-small cell lung cancer metastatic
Topic115	renal cell carcinoma
Topic115	ovarian serous adenocarcinoma
Topic115	colorectal cancer metastatic
Topic115	secondary malignant neoplasm of liver
Topic115	ewings sarcoma
Topic115	malignant tumor of colon
Topic115	glioma
Topic115	carcinoma of mouth
Topic115	skin carcinogenesis
Topic115	malignant squamous cell neoplasm
Topic115	[m]papillary neoplasms
Topic115	glioblastoma
Topic115	invasive bladder cancer
Topic115	metastatic melanoma
Topic115	anaplastic thyroid carcinoma
Topic115	squamous cell carcinoma of skin
Topic115	epithelial mesenchymal transition tumor of the mouse mammary gland
Topic115	ovarian carcinoma
Topic115	neuroblastoma
Topic115	retinoblastoma
Topic115	soft tissue neoplasms
Topic115	anaplasia
Topic115	papillary thyroid carcinoma
Topic115	gastric gastrointestinal stromal tumor
Topic115	ductal carcinoma
Topic115	synovial sarcoma
Topic115	adenocarcinoma
Topic115	neoplasm metastasis
Topic115	mammary neoplasms
Topic115	carcinoma, non-small-cell lung
Topic115	acute leukemia
Topic115	rhabdomyosarcoma
Topic115	adenocarcinoma, mucinous
Topic115	histiocytoma, malignant fibrous
Topic115	small cell carcinoma of lung
Topic115	odontogenic tumors
Topic115	thyroid neoplasm
Topic115	cervical cancer metastasis
Topic115	malignant neoplasm of lung
Topic115	carcinoma
Topic115	ductal breast carcinoma
Topic115	squamous cell carcinoma
Topic115	cancer of urinary tract
Topic115	hepatocellular carcinoma metastatic
Topic115	liver neoplasms
Topic115	squamous cell carcinoma of the hypopharynx
Topic115	hepatocarcinogenesis
Topic115	colon cancer recurrent
Topic115	pituitary adenoma
Topic115	lung neoplasms
Topic115	stomach neoplasms
Topic115	germ cell tumor
Topic115	leukoplakia
Topic115	sporadic breast carcinoma
Topic115	lesion of stomach
Topic115	t-cell lymphoma
Topic115	tumor-associated process
Topic115	ethmoid sinus adenocarcinoma
Topic115	proteus syndrome
Topic115	basal cell carcinoma
Topic24	squamous papilloma of the larynx
Topic24	keratocysts
Topic24	histiocytoma
Topic24	pituitary carcinoma
Topic24	serrated adenoma
Topic24	papilloma, inverted
Topic24	polyp of vocal cord
Topic24	[m]tubular adenoma nos
Topic24	fallopian tube carcinoma
Topic24	anal carcinoma
Topic24	gastrointestinal stromal sarcoma
Topic24	chronic ischemic heart disease nos
Topic24	malignant neoplasm of endocrine pancreas
Topic24	pancreatic carcinoma stage ii
Topic24	benign thymoma
Topic24	trichoepithelioma
Topic24	residual cancer
Topic24	condyloma acuminata of vulva
Topic24	adenocarcinoma, scirrhous
Topic24	feline leukemia virus infection
Topic24	lymphoma, high-grade
Topic24	carcinosarcoma uterus
Topic24	focal dystonia
Topic24	lymphatic cancer
Topic24	myomatous neoplasm
Topic24	bile duct carcinoma
Topic24	cystadenocarcinoma of kidney
Topic24	barrett\s adenocarcinoma
Topic24	acth-secreting pituitary adenoma
Topic24	blepharal carcinoma
Topic24	keratoacanthoma
Topic24	dukes
Topic24	odontogenic myxoma
Topic24	tumor necrosis
Topic24	middle ear cholesteatoma
Topic24	seborrheic keratosis
Topic24	mast cell neoplasm
Topic24	mouth neoplasms
Topic24	primary effusion lymphoma
Topic24	colorectal cancer stage ii
Topic24	chronic arthritis
Topic24	pituitary eosinophilic adenoma
Topic24	trichoblastoma
Topic24	hyperlipoproteinemia type iii
Topic24	lymphoma, low-grade
Topic24	second primary cancers
Topic24	dendritic cell neoplasm
Topic24	kwashiorkor
Topic24	multiple endocrine neoplasia type 1
Topic24	hyperthyroid
Topic24	liver mass
Topic24	systemic anaplastic large cell lymphoma
Topic24	actinic keratosis
Topic24	gastric mucosa-associated lymphoid tissue lymphoma
Topic24	prostatic diseases
Topic24	chondroma
Topic24	ovarian adenocarcinoma
Topic24	uterine leiomyosarcoma
Topic24	adrenal cortical adenoma
Topic24	hypopharyngeal carcinoma
Topic24	myxoid dermatofibrosarcoma protuberans
Topic24	cervical adenocarcinoma
Topic24	pulmonary adenomatosis, ovine
Topic24	yolk sac tumor
Topic24	goiter
Topic24	paraganglioma
Topic24	breast cancer stage ii
Topic24	endocrine gland neoplasms
Topic24	thymic epithelial neoplasm
Topic24	local disease
Topic24	carcinosarcoma
Topic24	papillary and follicular adenocarcinoma
Topic24	extranodal lymphoma
Topic24	leukemia, adult acute
Topic24	bowen\s disease
Topic24	thymic lymphoma
Topic24	contagious equine metritis
Topic24	choriocarcinoma
Topic24	endometrial endometrioid adenocarcinoma
Topic24	papillary serous cystadenocarcinoma
Topic24	cholesteatoma
Topic24	pleural effusion, malignant
Topic24	malignant tumor of parathyroid gland
Topic24	focal segmental glomerulosclerosis
Topic24	lymphoblastic leukemia
Topic24	multiple endocrine neoplasia
Topic24	neurofibroma
Topic24	ureteral obstruction
Topic24	helicobacter infections
Topic24	infection, h pylori
Topic24	teratoma
Topic24	lymphopenia
Topic24	endometrial neoplasms
Topic24	invasive bladder cancer
Topic24	malignant lymphoma of spleen
Topic24	tuberous sclerosis
Topic24	merkel cell carcinoma
Topic24	chemical carcinogenesis
Topic24	atypical teratoid/rhabdoid tumor
Topic24	dysplastic nevus
Topic24	intraepithelial neoplasia
Topic24	coronary stenosis
Topic24	inflammatory breast carcinoma
Topic24	gastrointestinal neoplasms
Topic24	follicular thyroid carcinoma
Topic24	odontogenic tumors
Topic24	lymphoma, t-cell, peripheral
Topic24	astrocytoma, low grade
Topic24	carcinoma, endometrioid
Topic24	nephritis
Topic24	hashimoto disease
Topic24	parathyroid adenoma
Topic24	hydatidiform mole, complete
Topic24	malignant ovarian germ cell neoplasm
Topic24	synovial sarcoma
Topic24	gallbladder carcinoma
Topic24	transitional cell carcinoma of bladder
Topic24	adrenocortical carcinoma
Topic24	leukoplakia, oral
Topic24	neoplastic processes
Topic24	gastric cardia adenocarcinoma
Topic24	leukoplakia
Topic24	anaplastic astrocytoma
Topic24	prostate cancer recurrent
Topic24	hamman-rich syndrome
Topic24	carcinoma, embryonal
Topic24	hairy cell leukemia
Topic24	stromal neoplasm
Topic24	hepatitis
Topic24	barrett esophagus
Topic24	localized malignant neoplasm
Topic24	adenoma, follicular
Topic24	metastatic malignant neoplasm to brain
Topic24	ductal breast carcinoma
Topic24	renal fibrosis
Topic24	leiomyosarcoma
Topic24	anogenital venereal warts
Topic24	prolactinoma
Topic24	breast adenocarcinoma
Topic24	hepatitis c, chronic
Topic24	insulinoma
Topic24	mucoepidermoid carcinoma
Topic24	intraocular melanoma
Topic24	thymoma
Topic24	nephrocalcinosis
Topic24	primary lesion
Topic24	hepatoblastoma
Topic24	melanocytic neoplasm
Topic24	ovarian cysts
Topic24	primary central nervous system lymphoma
Topic24	liver neoplasms
Topic24	uterine cervical neoplasms
Topic24	medullary carcinoma
Topic24	malignant neoplasm of kidney
Topic24	islet cell tumor
Topic24	kaposi sarcoma
Topic24	oligodendroglioma
Topic24	ovarian failure, premature
Topic24	tumors of adrenal cortex
Topic24	cancer of rectum
Topic24	adenocarcinoma, clear cell
Topic24	mixed salivary gland tumor
Topic24	leukemia, lymphocytic, chronic
Topic24	malignant pleural mesothelioma
Topic24	recurrent disease
Topic24	testicular germ cell tumor
Topic24	chondrosarcoma
Topic24	carcinoma, neuroendocrine
Topic24	hyperbilirubinemia
Topic24	malignant neoplasm of larynx
Topic24	chronic b-cell leukemias
Topic24	pheochromocytoma
Topic24	pulmonary fibrosis
Topic24	lesion, pre malignant
Topic24	malignant peripheral nerve sheath tumor
Topic24	ankylosing spondylitis
Topic24	malignant uterine corpus neoplasm
Topic24	bone cysts
Topic24	brain stem astrocytoma
Topic24	ameloblastoma
Topic94	common variable immunodeficiency
Topic94	immune thrombocytopenic purpura
Topic94	latent infection
Topic94	diabetes, autoimmune
Topic94	infectious mononucleosis
Topic94	graft-vs-host disease
Topic94	primary sjogren\s syndrome
Topic94	htlv-i infections
Topic94	myasthenia gravis
Topic94	immune thrombocytopenia
Topic94	allergic conjunctivitis
Topic94	autoimmune myocarditis
Topic94	childhood non-hodgkin\s lymphoma
Topic94	neuromyelitis optica
Topic94	lymphohistiocytosis, hemophagocytic
Topic94	tumor immunity
Topic94	multiple sclerosis
Topic94	familial hemophagocytic lymphocytosis
Topic94	x-linked lymphoproliferative disorders
Topic94	unstable angina
Topic94	lymphopenia
Topic94	lymphoma, t-cell, cutaneous
Topic94	chronic colitis
Topic94	sarcoidosis
Topic94	small lymphocytic lymphoma
Topic94	systemic scleroderma
Topic94	sjogren\s syndrome
Topic94	autoimmune diseases
Topic94	thymus hyperplasia
Topic94	nephritis
Topic94	lupus erythematosus, discoid
Topic94	childhood anaplastic large cell lymphoma
Topic94	schistosomiasis
Topic94	follicular dendritic cell sarcoma
Topic94	leukemia, b-cell, acute
Topic94	lymphoproliferative disorders
Topic94	immunologic deficiency syndromes
Topic94	mycosis fungoides
Topic94	chronic b-cell leukemias
Topic94	leishmaniasis, cutaneous
Topic94	hepatitis c, chronic
Topic94	fibrohistiocytic tumor
Topic94	autoimmune encephalitis
Topic94	colitis
Topic94	brucella infections
Topic94	chronic infectious disease
Topic94	aids dementia complex
Topic94	idiopathic inflammatory myopathies
Topic94	aplastic anemia
Topic94	squamous cell carcinoma of lip
Topic94	sezary syndrome
Topic94	autoimmune lymphoproliferative syndrome
Topic94	thymoma
Topic94	arthritis
Topic94	purpura, thrombocytopenic, idiopathic
Topic94	mastocytosis
Topic94	dermatitis, atopic
Topic94	hepatitis b, chronic
Topic94	opsoclonus-myoclonus syndrome
Topic94	lymphoma, follicular
Topic94	immune system diseases
Topic94	demyelinating diseases
Topic94	dengue hemorrhagic fever
Topic94	eosinophilic esophagitis
Topic94	syphilis
Topic94	eosinophilic pneumonia
Topic94	diabetic retinopathy
Topic94	lupus erythematosus, systemic
Topic94	cutaneous cd30+ lymphoproliferative disorder
Topic94	mastocytosis, systemic
Topic94	squamous cell carcinoma of mouth
Topic94	graves\ disease
Topic94	infection; fetus
Topic94	stomatitis, denture
Topic94	diabetes mellitus, insulin-dependent
Topic94	hsv infection
Topic94	wegener\s granulomatosis
Topic94	periodontitis
Topic94	viremia
Topic94	low grade b-cell lymphoma
Topic94	lymphomatoid papulosis
Topic94	multicentric castleman\s disease
Topic94	severe combined immunodeficiency
Topic94	severe acute respiratory syndrome
Topic94	granulomatous meningoencephalomyelitis
Topic94	infection by cryptococcus neoformans
Topic94	macular retinal edema
Topic94	neuropsychiatric systemic lupus erythematosus
Topic94	hamman-rich syndrome
Topic94	chronic lymphocytic leukemia
Topic94	hay fever
Topic94	multiple pathologies
Topic94	atopic
Topic94	kaposi sarcoma
Topic94	encephalitis
Topic94	aids-related non-hodgkin\s lymphoma
Topic94	myelitis
Topic94	t-cell lymphoma
Topic94	b-lymphoma development
Topic94	hodgkin disease
Topic94	vasculitis
Topic94	malignant lymphoid neoplasm
Topic94	lymphoma, large-cell, diffuse
Topic94	obstructive chronic bronchitis nos
Topic94	richter\s syndrome
Topic94	stromal keratitis
Topic94	toxoplasmosis, cerebral
Topic94	cytomegalovirus infections
Topic94	hematologic neoplasms
Topic94	chronic childhood arthritis
Topic94	inflammatory bowel diseases
Topic94	mixed cryoglobulinemia
Topic94	hiv infections
Topic94	chimera disorder
Topic94	dermatitis
Topic94	asthma
Topic94	malaria, cerebral
Topic94	uveitis
Topic94	inflammatory disease of the central nervous system
Topic94	lupus nephritis
Topic94	pemphigus vulgaris
Topic94	arteriosclerosis
Topic94	dermatomyositis
Topic94	multiple sclerosis, secondary progressive
Topic94	pulmonary granuloma
Topic94	sarcoid type granuloma
Topic94	anogenital venereal warts
Topic94	primary disease
Topic94	polymyositis
Topic94	glomerulonephritis
Topic94	airway disease
Topic94	classical hodgkin\s lymphoma
Topic94	epstein-barr virus infections
Topic94	crohn\s disease
Topic94	b-cell lymphomas
Topic94	corneal diseases
Topic94	waldenstrom macroglobulinemia
Topic94	meningoencephalitis
Topic94	lymphoma, non-hodgkin\s
Topic94	acute promyelocytic leukemia
Topic94	hairy cell leukemia
Topic94	ileitis
Topic94	inflammatory disorder
Topic94	acquired immunodeficiency syndrome
Topic94	deficiency, immune
Topic94	multiple myeloma
Topic94	lymphoma, t-cell, peripheral
Topic94	rheumatoid arthritis
Topic94	disorder of the optic nerve
Topic94	mast cell neoplasm
Topic94	persistent infection
Topic94	tuberculosis, pleural
Topic94	pleural effusion, malignant
Topic94	hypogammaglobulinemia
Topic94	acute myeloid leukemia, minimal differentiation
Topic94	cross infection
Topic94	essential mixed cryoglobulinemia
Topic94	adult lymphoma
Topic94	hepatitis b reactivation
Topic94	immunodeficiency congenital
Topic94	interface dermatitis
Topic94	iris diseases
Topic94	malignant fibrous histiocytoma metastatic
Topic94	mature b-cell neoplasm
Topic94	neutropenic fever
Topic94	angular cheilitis
Topic94	parainfluenza virus infections
Topic94	post-weaning multisystemic wasting syndrome
Topic94	skin lymphangiosarcoma
Topic94	gastroesophageal reflux disease
Topic94	tuberculosis
Topic94	spontaneous abortion
Topic94	cattle diseases
Topic94	cerebral angiitis
Topic94	histiocytic necrotizing lymphadenitis
Topic94	perennial allergic conjunctivitis
Topic94	atherosclerotic renal artery stenosis
Topic94	single vessel disease
Topic94	smallpox
Topic94	supraventricular tachycardia
Topic103	adenosquamous carcinoma
Topic103	ductal carcinoma
Topic103	uterine corpus sarcoma
Topic103	endocervical adenocarcinoma
Topic103	embolism, tumor
Topic103	epithelioid mesothelioma, malignant
Topic103	malignant tumor of extrahepatic bile duct
Topic103	squamous cell carcinoma of penis
Topic103	ovarian serous adenocarcinoma
Topic103	malignant tumor of parathyroid gland
Topic103	adenocarcinoma, clear cell
Topic103	mesothelioma
Topic103	carcinoma in situ
Topic103	phyllodes tumor
Topic103	intrahepatic cholangiocarcinoma
Topic103	endometrial hyperplasia
Topic103	carcinoma of male breast
Topic103	malignant neoplasm of ovary
Topic103	cystadenocarcinoma, serous
Topic103	polyp of corpus uteri
Topic103	fibromatosis, aggressive
Topic103	uterine carcinoma
Topic103	endometrial endometrioid adenocarcinoma
Topic103	secondary malignant neoplasm of axilla
Topic103	endometrial undifferentiated carcinoma
Topic103	mucinous neoplasm
Topic103	acinar cell carcinoma
Topic103	female breast carcinoma
Topic103	cervical adenocarcinoma
Topic103	invasive malignant neoplasm
Topic103	uterine cervical neoplasms
Topic103	stage iv pancreatic cancer
Topic103	unicystic ameloblastoma
Topic103	undifferentiated sarcoma
Topic103	female reproductive neoplasm malignant nos
Topic103	ovarian cancer metastatic
Topic103	carcinoma of larynx
Topic103	endometriosis of uterus
Topic103	ovarian clear cell adenocarcinoma
Topic103	noninfiltrating intraductal carcinoma
Topic103	carcinoma, signet ring cell
Topic103	endometrioid carcinoma ovary
Topic103	plexiform neurofibroma
Topic103	vulval intraepithelial neoplasia
Topic103	fibromatosis
Topic103	cystadenoma, serous
Topic103	anaplastic thyroid carcinoma
Topic103	neurilemmoma
Topic103	gallbladder carcinoma
Topic103	mixed salivary gland tumor
Topic103	salivary gland adenoid cystic carcinoma
Topic103	tongue carcinoma
Topic103	biliary tract cancer
Topic103	endometrial stromal sarcoma
Topic103	malignant mesothelioma
Topic103	undifferentiated carcinoma
Topic103	skin neoplasms
Topic103	leukoplakia, hairy
Topic103	malignant neoplasm of anus
Topic103	carcinoma, endometrioid
Topic103	neck carcinoma
Topic103	uterine neoplasms
Topic103	[m]comedocarcinoma nos
Topic103	juvenile ossifying fibroma
Topic103	chronic gastritis nos
Topic103	choroid plexus neoplasms
Topic103	gastrointestinal carcinoma
Topic103	uterine cancer
Topic103	carcinoma, pancreatic ductal
Topic103	granular dystrophy, corneal
Topic103	tumor promotion
Topic103	neurologic diseases
Topic103	ovarian endometriosis
Topic103	hereditary hemorrhagic telangiectasia
Topic103	papillary cystic tumor
Topic103	gastritis
Topic103	neurofibroma
Topic103	ovarian adenocarcinoma
Topic103	cervical adenosquamous carcinoma
Topic103	juvenile polyp
Topic103	adenocarcinoma, endometrioid
Topic103	stomach neoplasms
Topic103	high-risk cancer
Topic103	primary lesion
Topic103	carcinoma of lung
Topic103	addison\s disease due to autoimmunity
Topic103	ductal mouse min
Topic103	neoplastic syndromes, hereditary
Topic103	peritoneal mesothelioma
Topic103	breast cancer invasive nos
Topic103	residual tumor
Topic103	endometrial carcinoma
Topic103	[m]papillary neoplasms
Topic103	inflammatory breast carcinoma
Topic103	carcinoma, lobular
Topic103	metastatic carcinoma
Topic103	supraglottic squamous cell carcinoma
Topic103	hemangioma
Topic103	carcinoma, ductal, breast
Topic103	carcinoma of mouth
Topic103	adenoid cystic carcinoma
Topic103	kidney neoplasms
Topic103	cervical intraepithelial neoplasia grade 1
Topic103	adenocarcinoma of prostate
Topic103	malignant neoplasm of larynx
Topic103	islet cell tumor
Topic103	epithelial ovarian cancer
Topic103	adenocarcinoma in situ
Topic103	small intestine carcinoma
Topic103	papillary serous cystadenocarcinoma
Topic103	precancerous lesions
Topic103	ependymoma
Topic103	common carcinoma
Topic103	glomus tumor
Topic103	neoplasms, second primary
Topic103	sertoli-leydig cell tumor
Topic103	cervix carcinoma
Topic103	endometrial adenocarcinoma
Topic103	skin carcinoma nos
Topic103	meningioma
Topic103	testicular malignant germ cell tumor
Topic103	malignant neoplasm of endometrium
Topic103	sporadic breast carcinoma
Topic103	malignant pleural mesothelioma
Topic103	fibrosarcoma
Topic103	bladder neoplasm
Topic103	malignant mesothelioma of peritoneum
Topic103	primary carcinoma
Topic103	mammary carcinoma, human
Topic103	chordoma
Topic103	secondary malignant neoplasm of pancreas
Topic103	non-small cell lung cancer stage ii
Topic103	dysplasia
Topic103	adenocarcinoma, mucinous
Topic103	thyroid nodule
Topic103	invasive carcinoma
Topic103	multiple tumors
Topic103	granulosa cell tumor
Topic103	salivary gland neoplasms
Topic103	clear cell tumor
Topic103	mouse pancreatic intraepithelial neoplasia-1b
Topic103	breast cancer stage ii
Topic103	acute epididymitis
Topic103	childhood brain stem glioma
Topic103	childhood lymphoblastic lymphoma
Topic103	childhood neurofibrosarcoma
Topic103	composite carcinoid
Topic103	adenomatoid tumor
Topic103	ewing\s sarcoma of bone
Topic103	hypervitaminosis
Topic103	malignant fibrous histiocytoma of skin
Topic103	papillary serous endometrial carcinoma
Topic103	periampullary carcinoma nos
Topic103	primary vulval cancer
Topic103	solitary neurofibroma
Topic103	viral gastroenteritis
Topic103	cancer of lip
Topic103	mouse pancreatic intraepithelial neoplasia-2
Topic103	neuroectodermal tumor, primitive
Topic103	colon carcinoma
Topic103	advanced cancer
Topic103	strawberry nevus of skin
Topic103	malignant neoplasm of mouth
Topic103	detergent sensitivity
Topic103	female reproductive system disorder
Topic103	flat adenoma
Topic103	infection by wuchereria bancrofti
Topic103	inverted follicular keratosis
Topic103	leukemia, myeloid, aggressive-phase
Topic103	lung sarcoma
Topic103	mediastinal lymphoma
Topic103	papillary transitional cell carcinoma
Topic103	primary gastric diffuse large b-cell lymphoma
Topic103	rhabdoid tumor of the kidney
Topic103	spindle cell rhabdomyosarcoma
Topic103	stage, endometrial cancer
Topic103	thoracic neoplasms
Topic103	trabecular adenocarcinoma
Topic103	biliary tract diseases
Topic103	carcinoma, diffuse type
Topic136	enterocolitis, necrotizing
Topic136	bacteremia
Topic136	renal ischaemia
Topic136	anal furunculosis
Topic136	myocarditis
Topic136	bacterial infections
Topic136	sepsis of the newborn
Topic136	tuberculosis, pulmonary
Topic136	uveitis
Topic136	neonatal infection
Topic136	gram-negative septicemia nos
Topic136	parasitemia
Topic136	peritonitis
Topic136	chronic q fever
Topic136	tuberculosis
Topic136	keratitis
Topic136	viral hepatitis
Topic136	complication, infection
Topic136	melioidosis
Topic136	mucocutaneous lymph node syndrome
Topic136	candidiasis, chronic mucocutaneous
Topic136	infection, h pylori
Topic136	inflammatory bowel diseases
Topic136	crohn\s disease
Topic136	meningococcal infections
Topic136	inflammatory disorder
Topic136	pneumococcal infections
Topic136	extrinsic allergic alveolitis
Topic136	periodontal diseases
Topic136	pulmonary pathology
Topic136	hepatic granuloma
Topic136	chronic inflammatory disorder
Topic136	eosinophilia
Topic136	hepatitis
Topic136	ulcerative colitis
Topic136	spondylarthritis
Topic136	vascular inflammations
Topic136	colitis
Topic136	synovitis
Topic136	bronchopulmonary dysplasia
Topic136	mycobacterium infections
Topic136	ileitis
Topic136	viral myocarditis
Topic136	critical illness
Topic136	allergic rhinitis nos
Topic136	prematurity of fetus
Topic136	influenza
Topic136	malaria
Topic136	porcine reproductive and respiratory syndrome
Topic136	vasculitis
Topic136	otitis media
Topic136	acute enteritis of the mouse intestinal tract
Topic136	retinal damage
Topic136	behcet syndrome
Topic136	destruction; bone
Topic136	pulmonary granuloma
Topic136	pancreatitis
Topic136	liver failure, acute
Topic136	celiac disease
Topic136	immune system diseases
Topic136	infectious disease of lung
Topic136	enterocolitis
Topic136	periodontitis
Topic136	chronic colitis
Topic136	bacterial endophthalmitis
Topic136	meningoencephalitis
Topic136	aspergillosis
Topic136	dermatitis, atopic
Topic136	leishmaniasis, visceral
Topic136	dermatophytosis
Topic136	irreversible pulpitis
Topic136	pneumonia due to e. coli
Topic136	bacterial osteomyelitis
Topic136	arthritis
Topic136	autoimmune diseases
Topic136	duodenal ulcer
Topic136	lung diseases
Topic136	enteritis
Topic136	sarcoidosis
Topic136	granulomatous disorder
Topic136	pouchitis
Topic136	systemic infection
Topic136	chronic obstructive airway disease
Topic136	septicemia
Topic136	helicobacter infections
Topic136	gingival overgrowth
Topic136	guillain-barre syndrome
Topic136	primary bacterial peritonitis
Topic136	pseudomonas aeruginosa infection nos
Topic136	psoriasis
Topic136	shock, endotoxic
Topic136	brain ischemia
Topic136	chronic disease
Topic136	chronic infectious disease
Topic136	ileus
Topic136	schistosomiasis japonica
Topic136	extrinsic asthma nos
Topic136	paracoccidioidomycosis
Topic136	cytomegalovirus infections
Topic136	coronary stenosis
Topic136	virus diseases
Topic136	gram-negative bacterial infections
Topic136	gout
Topic136	food allergy
Topic136	irritable bowel syndrome
Topic136	conjunctivitis
Topic136	campylobacter infection
Topic136	hepatitis b, chronic
Topic136	wegener\s granulomatosis
Topic136	carotid artery diseases
Topic136	meningitis, bacterial
Topic136	infection
Topic136	acute infectious disease
Topic136	immune-complex glomerulonephritis
Topic136	urticaria
Topic136	gastritis
Topic136	stemi
Topic136	chronic childhood arthritis
Topic136	lupus erythematosus, systemic
Topic136	streptococcal infections
Topic136	osteoarthritis, knee
Topic136	multiple sclerosis
Topic136	pulmonary eosinophilia
Topic136	respiratory syncytial virus infections
Topic136	lupus erythematosus, discoid
Topic136	dermatitis
Topic136	arthropathies nos
Topic136	malaria, cerebral
Topic136	sepsis syndrome
Topic136	alcoholic liver diseases
Topic136	abortion, habitual
Topic136	jaundice, obstructive
Topic136	rheumatoid arthritis
Topic136	acute myocardial ischemia
Topic136	pneumonia
Topic136	chronic arthritis
Topic136	arthritis, psoriatic
Topic136	systemic disease
Topic136	helicobacter-associated gastritis
Topic136	herpes simplex type 1 infection
Topic136	vitamin d deficiency
Topic136	ankylosing spondylitis
Topic136	deep caries
Topic136	focal pneumonia
Topic136	genital ulceration
Topic136	giardia infections
Topic136	allergic skin disorders
Topic136	alpha-mannosidosis
Topic136	left bundle branch block
Topic136	lupoid leishmaniasis
Topic136	lupus erythematosus, subacute
Topic136	phaeohyphomycosis
Topic136	sacralisation
Topic136	salt-losing nephropathy
Topic136	splenic infection
Topic136	staphylococcal skin infections
Topic136	streptococcal arthritis
Topic136	tropical pyomyositis
Topic136	borrelia infections
Topic136	bronchiolitis, viral
Topic136	influenza a virus infection
Topic136	cystic fibrosis
Topic136	mycosis fungoides
Topic136	temporal arteritis
Topic136	nonulcer dyspepsia
Topic136	skin diseases, infectious
Topic136	colonic diseases
Topic136	cutaneous xanthoma
Topic136	dystonias, sporadic
Topic136	[x]meningococcemia, unspecified
Topic136	infestation by phthirus pubis
Topic136	intrauterine infection
Topic136	[x]subsequent myocardial infarction of unspecified site
Topic136	lupus erythematosus tumidus
Topic136	aspergillus infections
Topic136	salmonella typhimurium infection
Topic136	schnitzler syndrome
Topic136	bacillus infection
Topic136	fibrosis, liver
Topic136	ischemic stroke
Topic50	invasive ductal breast cancer
Topic50	[m]adenocarcinoma, metastatic, nos
Topic50	cystadenocarcinoma, mucinous
Topic50	salivary duct carcinoma
Topic50	adenosarcoma
Topic50	adenocarcinoma of duodenum
Topic50	poorly differentiated thyroid carcinoma
Topic50	neck neoplasms
Topic50	non-small cell lung cancer stage iiia
Topic50	adenomyoepithelioma
Topic50	fallopian tube adenocarcinoma
Topic50	malignant primary brain tumors
Topic50	non-small cell lung cancer stage iii
Topic50	gastrointestinal carcinoma
Topic50	malignant neoplasm of salivary gland
Topic50	childhood ependymoma
Topic50	recurrent endometrial cancer
Topic50	adenocarcinoma, bronchiolo-alveolar
Topic50	teratoma of testis
Topic50	endometrioid tumor
Topic50	breast diseases
Topic50	carcinoma ex pleomorphic adenoma
Topic50	breast cancer recurrent
Topic50	stage ii colon cancer
Topic50	benign ovarian neoplasm
Topic50	inflammatory breast carcinoma
Topic50	increased drug resistance
Topic50	salivary gland carcinoma
Topic50	cervical glandular neoplasm
Topic50	cystic basal cell carcinoma
Topic50	glassy cell carcinoma
Topic50	lacrimal gland carcinoma
Topic50	mouse schwannoma
Topic50	prostate phyllodes tumor
Topic50	sweat gland adenocarcinoma
Topic50	vulval paget\s disease
Topic50	carcinosarcoma uterus
Topic50	locally advanced malignant neoplasm
Topic50	medulloblastoma, childhood
Topic50	germ cell tumor, nonseminomatous
Topic50	mouse adenocarcinoma
Topic50	noninfiltrating intraductal papillary adenocarcinoma
Topic50	cervical glandular intraepithelial neoplasia
Topic50	hereditary ovarian carcinoma
Topic50	lobular breast carcinoma invasive
Topic50	melanoma, cloudman s91
Topic50	papillary urothelial carcinoma
Topic50	adenocarcinoma, tubular
Topic50	uterine cancer
Topic50	carcinosarcoma
Topic50	condyloma
Topic50	female breast carcinoma
Topic50	ovarian adenocarcinoma
Topic50	gastrointestinal neuroendocrine neoplasm
Topic50	paget\s disease, mammary
Topic50	small cell lung cancer extensive stage
Topic50	recurrent disease
Topic50	mouse carcinoma
Topic50	ovarian clear cell adenocarcinoma
Topic50	mature teratoma
Topic50	adenocarcinoma of lung
Topic50	adenocarcinoma, intestinal type
Topic50	angiofibroma
Topic50	vulval intraepithelial neoplasia
Topic50	paget\s disease
Topic50	neoplasms, experimental
Topic50	high-risk cancer
Topic50	malignant neurilemmoma
Topic50	small intestinal neuroendocrine neoplasm
Topic50	hormone-refractory prostate cancer
Topic50	adult soft tissue sarcoma
Topic50	uterine carcinoma
Topic50	bilateral breast cancer
Topic50	clear cell tumor
Topic50	thymus neoplasms
Topic50	carcinoma, verrucous
Topic50	oropharyngeal squamous cell carcinoma
Topic50	common carcinoma
Topic50	adenosquamous cell lung cancer
Topic50	gingival carcinoma
Topic50	lipomatosis
Topic50	carcinoma, lobular
Topic50	biliary tract cancer
Topic50	ampulla of vater adenocarcinoma
Topic50	chest pathology
Topic50	contralateral breast cancer
Topic50	borderline ovarian tumour
Topic50	mucinous neoplasm
Topic50	infiltrating cervical carcinoma
Topic50	desmoplastic small round cell tumor
Topic50	dysplastic oral leukoplakia
Topic50	bronchial dysplasia
Topic50	carcinoid tumor
Topic50	cancer recurrence
Topic50	fallopian tube carcinoma
Topic50	malignant meningitis
Topic50	animal mammary neoplasms
Topic50	keratosis
Topic50	cns metastases
Topic50	malignant melanoma, metastatic
Topic50	apocrine adenocarcinoma
Topic50	carcinoma of unknown primary
Topic50	leukoplakia
Topic50	malignant neoplasm of brain
Topic50	lesion of stomach
Topic50	granulosa cell tumor
Topic50	genital neoplasms, female
Topic50	carcinoma of male breast
Topic50	malignant disease
Topic50	medullary carcinoma
Topic50	salivary gland neoplasms
Topic50	hydatidiform mole
Topic50	chemoradiation
Topic50	sertoli-leydig cell tumor
Topic50	pleural effusion, malignant
Topic50	varicose ulcer
Topic50	gastrinoma
Topic50	mouse pancreatic intraepithelial neoplasia-2
Topic50	plague
Topic50	colorectal cancer recurrent
Topic50	second primary cancers
Topic50	female reproductive neoplasm malignant nos
Topic50	lymphocytic infiltration
Topic50	nodular goiter
Topic50	chordoma
Topic50	malignant histiocytosis
Topic50	prolactinoma
Topic50	prostatic intraepithelial neoplasias
Topic50	neurilemmoma
Topic50	dysgerminoma
Topic50	refractory carcinoma
Topic50	salivary gland adenoid cystic carcinoma
Topic50	cervical carcinosarcoma
Topic50	chronic hyperplastic candidiasis
Topic50	diabetes mellitus with peripheral circulatory disorder
Topic50	genital lichen sclerosus
Topic50	granulomatous prostatitis
Topic50	hyperplastic endometrial polyp
Topic50	lichen simplex chronicus
Topic50	oesophageal adenocarcinoma metastatic
Topic50	rubeosis iridis
Topic50	sickle cell nephropathy
Topic50	splenic diseases
Topic50	stage ib endometrial cancer
Topic50	type i mucolipidosis
Topic50	vagina carcinoma
Topic50	black hairy tongue
Topic50	malignant neoplasm of stomach stage iv
Topic50	early gastric cancer
Topic50	pancreatic duct dysplasia
Topic50	gastrointestinal neoplasms
Topic50	central nervous system leukemia
Topic50	gastrointestinal dysfunction
Topic50	aids-related malignancies
Topic50	in situ neoplasm (morphology)
Topic50	infiltrating bladder urothelial carcinoma
Topic50	nodal osteoarthritis
Topic50	noninvasive ductal carcinoma
Topic50	small cell lung cancer recurrent
Topic50	bronchial adenocarcinoma
Topic50	anaplastic thyroid carcinoma
Topic50	carcinoma, anaplastic
Topic50	toxic epidermal necrolysis
Topic50	adenocarcinoma, clear cell
Topic50	candidemia
Topic50	cervical squamous neoplasm
Topic50	combined deficiency of sialidase and beta galactosidase
Topic50	cystitis glandularis
Topic50	eyelid neoplasms
Topic50	gastrooesophageal cancer
Topic50	advanced sleep phase
Topic50	hypermagnesemia
Topic50	lesion; colon
Topic50	multicystic ameloblastoma
Topic50	gestational trophoblastic neoplasms
Topic50	papillary serous cystadenocarcinoma
Topic50	nevus
Topic50	invasive bladder cancer
Topic50	advanced cancer
Topic50	mucoepidermoid carcinoma
Topic112	diffuse large b cell lymphoma of the mouse hematologic system
Topic112	large-cell lymphomas
Topic112	malignant lymphoma of spleen
Topic112	primary cutaneous b-cell lymphoma
Topic112	classical hodgkin\s lymphoma
Topic112	burkitt lymphoma
Topic112	waldenstrom macroglobulinemia
Topic112	malignant lymphoid neoplasm
Topic112	hodgkin lymphoma, lymphocyte-rich
Topic112	monoclonal gammopathy of uncertain significance
Topic112	marginal zone b-cell lymphoma
Topic112	immunoblastic lymphadenopathy
Topic112	lymphoid neoplasm
Topic112	low grade b-cell lymphoma
Topic112	mucosa-associated lymphoid tissue lymphoma
Topic112	chronic b-cell leukemias
Topic112	mediastinal large b-cell lymphoma
Topic112	lymphoma, large-cell, diffuse
Topic112	b-cell lymphomas
Topic112	lymphoma, follicular
Topic112	small lymphocytic lymphoma
Topic112	lymphoma, t-cell, peripheral
Topic112	lymphoproliferative disorders
Topic112	ki-1 large-cell lymphoma
Topic112	leukemia, lymphocytic, chronic
Topic112	primary mediastinal large b-cell lymphoma
Topic112	aggressive non-hodgkin\s lymphoma
Topic112	cutaneous follicle center lymphoma
Topic112	malignant lymphoma, lymphocytic, intermediate differentiation, diffuse
Topic112	cutaneous cd30+ lymphoproliferative disorder
Topic112	nodular lymphocyte predominant hodgkin\s lymphoma
Topic112	hairy cell leukemia
Topic112	primary effusion lymphoma
Topic112	neoplasms, second primary
Topic112	hodgkin disease
Topic112	primary central nervous system lymphoma
Topic112	indolent non-hodgkin\s lymphoma
Topic112	monoclonal gammapathies
Topic112	trisomy 12
Topic112	plasmacytoma
Topic112	leukemia-lymphoma, t-cell, acute, htlv-i-associated
Topic112	gastric lymphoma
Topic112	common acute lymphoblastic leukemia
Topic112	lymphoma, large-cell, immunoblastic
Topic112	lymphoma, low-grade
Topic112	extranodal lymphoma
Topic112	high grade b-cell lymphoma
Topic112	clonal evolution
Topic112	cutaneous lymphoproliferative disorder
Topic112	plasmacytosis
Topic112	neoplasm, residual
Topic112	plasma cell neoplasm
Topic112	leukemia, b-cell, acute
Topic112	gastrointestinal lymphoma
Topic112	splenic marginal zone b-cell lymphoma
Topic112	lymphoma, aids-related
Topic112	trisomy 8
Topic112	bladder papilloma
Topic112	sezary syndrome
Topic112	hypogammaglobulinemia
Topic112	chronic leukemia (category)
Topic112	t-lymphocyte immunodeficiency
Topic112	b-cell neoplasm
Topic112	lymphoma
Topic112	leukemia, myelomonocytic, acute
Topic112	chronic lymphoproliferative disease
Topic112	gray zone lymphoma
Topic112	angiocentric lymphoma
Topic112	papillary urothelial neoplasm
Topic112	atypical fibroxanthoma of skin
Topic112	chronic lymphocytic leukemia
Topic112	autoimmune liver disease
Topic112	lymphomatoid papulosis
Topic112	malignant lymphoma centroblastic, diffuse
Topic112	splenic marginal zone lymphoma of the mouse hematologic system
Topic112	thymoma, type b3
Topic112	lymphocytosis
Topic112	lymphoma, high-grade
Topic112	small b cell lymphoma of the mouse hematologic system
Topic112	lymphoma, non-hodgkin\s
Topic112	colitis, collagenous
Topic112	gastric mucosa-associated lymphoid tissue lymphoma
Topic112	leukemia, plasmacytic
Topic112	mycosis fungoides
Topic112	mouse pancreatic intraepithelial neoplasia-1b
Topic112	refractory anaemia with excess blasts
Topic112	crohn\s disease of large bowel
Topic112	lymphadenitis
Topic112	malignant vascular neoplasm
Topic112	nijmegen breakage syndrome
Topic112	mouse pancreatic intraepithelial neoplasia-3
Topic112	multiple myeloma
Topic112	leukemia, prolymphocytic
Topic112	lymphatic diseases
Topic112	hematopoietic neoplasms
Topic112	undifferentiated sarcoma
Topic112	extramedullary plasmacytoma
Topic112	small cell lymphoma
Topic112	large cell lymphoblastic lymphoma
Topic112	carcinoma, large cell
Topic112	t-cell lymphoma
Topic112	htlv-1 infection
Topic112	lymphoblastic leukemia
Topic112	irido-corneal dysgenesis
Topic112	lymphoma, t-cell, cutaneous
Topic112	leukemia, lymphocytic, acute
Topic112	leukemia, lymphocytic, acute, l1
Topic112	chronic rejection of renal transplant
Topic112	systemic anaplastic large cell lymphoma
Topic112	non-small cell lung cancer stage iii
Topic112	acute t cell leukemia
Topic112	hematologic neoplasms
Topic112	childhood diffuse large b -cell lymphoma
Topic112	chronic gingivitis nos
Topic112	deficiency; calorie
Topic112	eosinophilic myocarditis
Topic112	eruptive collagenoma
Topic112	adult non-hodgkin\s lymphoma
Topic112	hiv-associated hodgkin\s lymphoma
Topic112	human herpesvirus 6 infection
Topic112	lymphoma, bovine
Topic112	lymphoma, small cleaved-cell, follicular
Topic112	megakaryocytic hyperplasia
Topic112	precursor b-lymphoblastic lymphoma
Topic112	primary cutaneous marginal zone b-cell lymphoma
Topic112	radiation-related angiosarcoma
Topic112	scleromyxedema
Topic112	splenic follicular lymphoma
Topic112	t-cell rich/histiocyte-rich large b-cell lymphoma
Topic112	tinea corporis
Topic112	transient hypogammaglobulinemia of infancy
Topic112	ulceration of small intestine
Topic112	breast mucosa-associated lymphoid tissue lymphoma
Topic112	subarachnoid hemorrhage
Topic112	adenolymphoma
Topic112	cutaneous pseudolymphoma
Topic112	fungal sepsis
Topic112	aggressive systemic mastocytosis
Topic112	hodgkin\s disease, nodular sclerosis, lymphocyte predominance
Topic112	leukemic infiltration
Topic112	lichen sclerosus et atrophicus
Topic112	lymph node mass
Topic112	lymphoma, large-cell, follicular
Topic112	minor salivary gland carcinoma
Topic112	panhypopituitarism
Topic112	porphyria, acute intermittent
Topic112	post-transplant lymphoproliferative disorder, polymorphic
Topic112	q fever endocarditis
Topic112	rectosigmoid cancer
Topic112	recurrent intestinal obstruction
Topic112	selective immunoglobulin e deficiency
Topic112	syringocystadenoma papilliferum
Topic112	trabecular adenocarcinoma
Topic112	tumor lysis syndrome
Topic112	b-cell lymphoma refractory
Topic112	intraepithelial neoplasia
Topic112	cervical squamous neoplasm
Topic112	chronic endometritis
Topic112	flaviviral infections
Topic112	herpes simplex type 2 infection
Topic112	leukemia, large granular lymphocytic
Topic112	metanephric adenoma
Topic112	primary ovarian failure
Topic112	rhabdomyoma
Topic112	vasculitis of the skin
Topic112	bile duct adenoma
Topic112	bowenoid papulosis
Topic112	precursor b-cell lymphoblastic leukemia
Topic112	digestive system disorders
Topic112	adenoma, monomorphic
Topic112	inappropriate adh syndrome
Topic112	tongue neoplasms
Topic112	immunologic deficiency syndromes
Topic112	anaplasia
Topic112	high grade b-cell non-hodgkin\s lymphoma
Topic112	infantile disease
Topic112	hashimoto disease
Topic112	adenocarcinoma of lung
Topic112	epstein-barr virus disease
Topic112	adenosarcoma
Topic124	polymyalgia rheumatica
Topic124	iga deficiency
Topic124	seropositive rheumatoid arthritis
Topic124	dermatomyositis, childhood type
Topic124	takayasu\s arteritis
Topic124	alveolar echinococcosis
Topic124	hepatitis, autoimmune
Topic124	primary sclerosing cholangitis
Topic124	echinococcosis
Topic124	allergy to peanuts
Topic124	chronic fatigue syndrome
Topic124	arthropathies nos
Topic124	aspergillosis, allergic bronchopulmonary
Topic124	alopecia areata
Topic124	idiopathic membranous glomerulonephritis
Topic124	leprosy, lepromatous
Topic124	limited scleroderma
Topic124	idiopathic inflammatory myopathies
Topic124	rheumatic heart disease
Topic124	chronic berylliosis
Topic124	anti-glomerular basement membrane disease
Topic124	rheumatic fever
Topic124	dermatomyositis
Topic124	pemphigus foliaceus
Topic124	dengue hemorrhagic fever
Topic124	polyarthritis
Topic124	dengue shock syndrome
Topic124	insulin autoimmune syndrome
Topic124	ophthalmia, sympathetic
Topic124	vaso occlusive crisis
Topic124	pemphigus
Topic124	felty\s syndrome
Topic124	lofgrens syndrome
Topic124	seronegative rheumatoid arthritis
Topic124	henoch-schoenlein purpura
Topic124	systemic onset juvenile chronic arthritis
Topic124	cataplexy
Topic124	clinical infection
Topic124	mixed connective tissue disease
Topic124	polymyositis
Topic124	epidermolysis bullosa acquisita
Topic124	lyme arthritis
Topic124	pauciarticular juvenile rheumatoid arthritis
Topic124	brazilian pemphigus foliaceus
Topic124	arthritis, reactive
Topic124	primary sjogren\s syndrome
Topic124	alloimmunisation
Topic124	postherpetic neuralgia
Topic124	iridocyclitis
Topic124	narcolepsy-cataplexy syndrome
Topic124	polyarticular juvenile rheumatoid arthritis, nos
Topic124	berylliosis
Topic124	blood neoplasm
Topic124	asthma aspirin-sensitive
Topic124	lyme disease
Topic124	ileitis
Topic124	early onset pauciarticular chronic arthritis
Topic124	juvenile graves\ disease
Topic124	paucibacillary leprosy
Topic124	pemphigoid gestationis
Topic124	polychondritis, relapsing
Topic124	spondylarthropathies
Topic124	tropical spastic paraparesis
Topic124	celiac disease
Topic124	osteomyelitis
Topic124	biliary atresia
Topic124	allergy to eggs
Topic124	juvenile chronic polyarthritis, nos
Topic124	lambert-eaton myasthenic syndrome
Topic124	autoimmune hypothyroidism
Topic124	overlap syndrome
Topic124	spontaneous abortion
Topic124	persistent infection
Topic124	helicobacter infections
Topic124	primary biliary cirrhosis
Topic124	addison\s disease due to autoimmunity
Topic124	erythema multiforme
Topic124	hypersensitivity vasculitis
Topic124	ketosis
Topic124	amebiasis
Topic124	respiratory tract infections
Topic124	hepatitis b, chronic
Topic124	sjogren\s syndrome
Topic124	acute anterior uveitis
Topic124	acute chest syndrome
Topic124	cryoglobulinemia
Topic124	cutaneous hypersensitivity
Topic124	alveolar bone loss
Topic124	nephrotic range proteinuria
Topic124	thromboangiitis obliterans
Topic124	narcolepsy
Topic124	simian b disease
Topic124	chlamydia pneumoniae infection
Topic124	respiratory papillomatosis
Topic124	bronchiolitis obliterans
Topic124	cervical intraepithelial neoplasia grade 1
Topic124	mucocutaneous lymph node syndrome
Topic124	purpura, thrombocytopenic, idiopathic
Topic124	scleroderma
Topic124	sarcoidosis
Topic124	epstein-barr virus infections
Topic124	common wart
Topic124	encephalomyelitis, acute disseminated
Topic124	anal furunculosis
Topic124	occupational asthma
Topic124	pancreatitis, alcoholic
Topic124	myasthenia gravis
Topic124	hepatitis b
Topic124	dermatitis herpetiformis
Topic124	lichen planus
Topic124	psoriasis vulgaris
Topic124	proliferative retinopathy nos
Topic124	hypertension induced by pregnancy
Topic124	common variable immunodeficiency
Topic124	anemia; profound
Topic124	gingival overgrowth
Topic124	toxoplasmosis
Topic124	iga glomerulonephritis
Topic124	neuromyelitis optica
Topic124	systemic disease
Topic124	hepatitis fulminant
Topic124	shock, toxic
Topic124	chronic infectious disease
Topic124	cephalosporin allergy
Topic124	[m]malignant lymphoma, centrocytic
Topic124	dermatomyositis sine myositis
Topic124	adult onset dermatomyositis
Topic124	glucose transport defect
Topic124	hemolytic reaction
Topic124	[x]intestinal helminthiasis, unspecified
Topic124	house dust allergy
Topic124	immunobullous disease
Topic124	immunologic urticaria
Topic124	infectious bovine rhinotracheitis
Topic124	monosomy 22
Topic124	nose diseases
Topic124	pneumatosis intestinalis
Topic124	pupillary block
Topic124	rapidly progressive periodontitis
Topic124	rhinosporidiosis
Topic124	secondary antiphospholipid syndrome
Topic124	autoimmune disorder of inner ear
Topic124	systemic juvenile chronic arthritis
Topic124	bluetongue
Topic124	bordetella infections
Topic124	glomerulosclerosis
Topic124	silicosis
Topic124	thymus hyperplasia
Topic124	lobuloalveolar mouse min
Topic124	citrullinemia
Topic124	cranioectodermal dysplasia
Topic124	echinococcosis, hepatic
Topic124	enthesitis
Topic124	erosive osteoarthrosis
Topic124	intestinal diseases, parasitic
Topic124	keshan disease
Topic124	livedo reticularis
Topic124	multiple sclerosis, chronic progressive
Topic124	papillon-lefevre disease
Topic124	polyneuropathy chronic
Topic124	reactive hemophagocytic syndrome
Topic124	sarcomatoid mesothelioma
Topic124	sensorineural hearing loss, bilateral
Topic124	spondylolisthesis
Topic124	autoimmune enteropathy
Topic124	toxoplasmosis, chronic
Topic124	bacterial shell rot
Topic124	bird fancier\s lung
Topic124	acrodermatitis atrophicans chronica
Topic124	hepatitis
Topic124	liver cirrhosis
Topic124	graves\ disease
Topic124	viral hepatitis
Topic124	acute diarrhea
Topic124	cholecystitis
Topic124	deficiency of testosterone biosynthesis
Topic124	herpes nos
Topic124	myopia, degenerative
Topic124	pancolitis
Topic124	pulmonary sepsis
Topic43	superficial bladder cancer
Topic43	low grade cervical squamous intraepithelial neoplasia
Topic43	cervical carcinoma stage ib
Topic43	congenital melanocytic nevus
Topic43	dysplasia of larynx
Topic43	carcinoma of ampulla of vater
Topic43	anaplastic meningioma
Topic43	basaloid squamous cell carcinoma
Topic43	childhood renal neoplasm
Topic43	adenomatoid odontogenic tumor
Topic43	epithelioid and spindle cell nevus
Topic43	compound nevus of skin
Topic43	diabetic cataract
Topic43	smooth muscle tumor
Topic43	intestinal carcinoma
Topic43	oral wart
Topic43	schneiderian papilloma
Topic43	porokeratosis
Topic43	lung neuroendocrine neoplasm
Topic43	pleomorphic rhabdomyosarcoma
Topic43	endometrial endometrioid adenocarcinoma
Topic43	pneumonitis, interstitial
Topic43	carcinoid tumor (except of appendix, m-82401)
Topic43	gastric lymphoma
Topic43	adenoviral infections
Topic43	ameloblastic fibrosarcoma
Topic43	mouse rhabdomyosarcoma
Topic43	adenocarcinoma, tubular
Topic43	acute proliferative glomerulonephritis
Topic43	malignant smooth muscle neoplasm
Topic43	micronodular cirrhosis
Topic43	penile neoplasms
Topic43	breast fibrocystic change, proliferative type
Topic43	adenomatous polyps
Topic43	parotid neoplasms
Topic43	primary idiopathic dilated cardiomyopathy
Topic43	cystadenoma
Topic43	chandler syndrome
Topic43	squamous cell carcinoma of tonsil
Topic43	papillomatosis
Topic43	ductal mouse min
Topic43	tumor expansion
Topic43	carcinoma ex pleomorphic adenoma
Topic43	mixed germ cell tumor
Topic43	ovarian diseases
Topic43	lesion, pre malignant
Topic43	malignant neoplasm of penis
Topic43	thymus neoplasms
Topic43	bladder cancer recurrent
Topic43	carcinoma, verrucous
Topic43	hyperkeratosis
Topic43	intratubular malignant germ cells
Topic43	papillomavirus infections
Topic43	infiltrating cervical carcinoma
Topic43	endometrioma
Topic43	endometrioid tumor
Topic43	neoplasms, radiation-induced
Topic43	embolism, tumor
Topic43	myoepithelioma
Topic43	thymus carcinoid tumor
Topic43	malignant neoplasm of tongue
Topic43	marginal zone b-cell lymphoma
Topic43	monocytic leukemia
Topic43	pleural mesothelioma
Topic43	polyp of corpus uteri
Topic43	prematurity of fetus
Topic43	skin papilloma
Topic43	high grade cervical intraepithelial neoplasia
Topic43	ampulla of vater adenocarcinoma
Topic43	ovarian cysts
Topic43	transitional cell papilloma, inverted
Topic43	ovarian endometriosis
Topic43	[x]chronic viral hepatitis, unspecified
Topic43	sex cord-stromal tumor
Topic43	tonsillar carcinoma
Topic43	apoptotic dna damage
Topic43	dysplasia, fibrous
Topic43	myoma
Topic43	carcinoma in situ of uterine cervix
Topic43	high-risk cancer
Topic43	colon adenoma
Topic43	malignant ovarian germ cell neoplasm
Topic43	t-cell childhood acute lymphoblastic leukemia
Topic43	benign neoplasm of skin nos
Topic43	pediatric neoplasm
Topic43	carcinoma, lobular
Topic43	recurrent childhood acute lymphoblastic leukemia
Topic43	metaplastic polyp
Topic43	common neoplasm
Topic43	invasive ductal breast cancer
Topic43	carcinoma, signet ring cell
Topic43	sebaceous adenocarcinoma
Topic43	duodenal ulcer
Topic43	juvenile myelomonocytic leukemia
Topic43	hereditary non-polyposis colon cancer type 1
Topic43	renal interstitial fibrosis
Topic43	neuroectodermal tumors
Topic43	familial alzheimer\s disease
Topic43	hyperparathyroidism
Topic43	acute enteritis of the mouse intestinal tract
Topic43	intestinal neoplasms
Topic43	autoimmune thyroiditis
Topic43	malignant histiocytosis
Topic43	sarcoid type granuloma
Topic43	small cell carcinoma of esophagus
Topic43	cancer of parotid
Topic43	chronic lung disease
Topic43	malignant neoplasm of liver
Topic43	neonatal pneumonia
Topic43	testicular neoplasms
Topic43	mouse pancreatic intraepithelial neoplasia-3
Topic43	undifferentiated leukemia
Topic43	barrett epithelium
Topic43	tongue carcinoma
Topic43	mouse pancreatic intraepithelial neoplasia-2
Topic43	chronic myeloproliferative disorder (morphology)
Topic43	ewings sarcoma-primitive neuroectodermal tumor (pnet)
Topic43	malignant neoplasm of brain
Topic43	malignant neoplasm of skin
Topic43	gastric cardia adenocarcinoma
Topic43	malignant conversion
Topic43	fibroadenoma
Topic43	islet cell tumor
Topic43	residual tumor
Topic43	lymphatic diseases
Topic43	acoustic neuroma
Topic43	jaundice, obstructive
Topic43	adenocarcinoma, mucinous
Topic43	mucoepidermoid carcinoma
Topic43	cholesteatoma
Topic43	dysplastic nevus
Topic43	undifferentiated carcinoma
Topic43	malignant neoplasm of endocrine gland
Topic43	lymphoma, t-cell, cutaneous
Topic43	liver cirrhosis
Topic43	high-grade squamous intraepithelial lesion
Topic43	hydatidiform mole, complete
Topic43	thymoma
Topic43	mouse pancreatic intraepithelial neoplasia-1b
Topic43	epstein-barr virus infections
Topic43	childhood central nervous system primitive neuroectodermal tumor
Topic43	complex endometrial hyperplasia
Topic43	drug-induced liver disease
Topic43	endometrial cyst
Topic43	familial atypical multiple mole-melanoma
Topic43	malignant tumor, giant cell type
Topic43	ovarian epithelial cancer stage iii
Topic43	ovarian sarcoma
Topic43	sclerosing liposarcoma
Topic43	stage ia lung adenocarcinoma
Topic43	balanitis xerotica obliterans
Topic43	lipoid nephrosis
Topic43	lymphoma, low-grade
Topic43	steatohepatitis, non-alcoholic
Topic43	mouth neoplasms
Topic43	polycystic kidney diseases
Topic43	carcinoma of vulva
Topic43	squamous papilloma of the larynx
Topic43	clear cell chondrosarcoma
Topic43	klatskin\s tumor
Topic43	laryngeal squamous cell carcinoma recurrent
Topic43	anus neoplasms
Topic43	stage, bladder cancer
Topic43	autonomic nervous system disorders
Topic43	adenocarcinoma, intestinal type
Topic43	breast cancer recurrent
Topic43	lichen planus, oral
Topic43	chronic gastritis nos
Topic43	cervix carcinoma recurrent
Topic43	eosinophilic leukemia
Topic43	nasopharyngeal squamous cell carcinoma
Topic43	arterial inflammations
Topic43	sacrococcygeal teratoma
Topic43	squamous cell carcinoma of conjunctiva
Topic43	chondrodysplasia, unspecified
Topic43	leukemia, b-cell, acute
Topic43	adrenoleukodystrophy
Topic43	ethmoid sinus adenocarcinoma
Topic43	food hoarding
Topic43	sarcoma 180
Topic53	chondroblastoma
Topic53	malignant myoepithelioma
Topic53	neoplasm of skin with adnexal differentiation
Topic53	bone cysts, aneurysmal
Topic53	adenolymphoma
Topic53	osteoblastoma
Topic53	papilloma, intraductal
Topic53	polymorphous low grade adenocarcinoma
Topic53	carcinoma, giant cell
Topic53	anus, imperforate
Topic53	carcinoma, spindle-cell
Topic53	giant cell tumor of bone
Topic53	spindle cell squamous cell carcinoma
Topic53	phyllodes tumor, benign
Topic53	hydatidiform mole, partial
Topic53	carcinoma, anaplastic
Topic53	venereal tumors, veterinary
Topic53	premature aging syndrome
Topic53	spindle cell neoplasm
Topic53	ceruminous adenocarcinoma
Topic53	cervical metaplasia
Topic53	conjunctival diseases
Topic53	desmoplastic ameloblastoma
Topic53	granular cell ameloblastoma
Topic53	aggressive digital papillary adenocarcinoma
Topic53	lipoadenoma
Topic53	lung carcinoma cell type unspecified stage iv
Topic53	malignant ovarian serous tumor
Topic53	secretory carcinoma
Topic53	stage 0 squamous cell carcinoma
Topic53	stage, merkel cell carcinoma
Topic53	eccrine porocarcinoma
Topic53	eccrine poroma
Topic53	adenosis
Topic53	salivary duct carcinoma
Topic53	cystadenoma, papillary
Topic53	erosion, generalized
Topic53	mucocele
Topic53	phyllodes tumor, borderline
Topic53	salzmann\s nodular dystrophy
Topic53	canalicular adenoma
Topic53	oat cell carcinoma
Topic53	ameloblastic carcinoma
Topic53	malignant cystosarcoma phyllodes
Topic53	metaplastic carcinoma
Topic53	collecting duct carcinoma (kidney)
Topic53	conjunctival intraepithelial neoplasia
Topic53	cystic hypersecretory carcinoma
Topic53	desmoplastic trichoepithelioma
Topic53	non-small cell lung cancer stage i
Topic53	osteitis fibrosa cystica
Topic53	pulmonary sclerosing hemangioma
Topic53	adenoma, basal cell
Topic53	laminitis
Topic53	malignant vascular neoplasm
Topic53	branchioma
Topic53	osteosarcoma metastatic
Topic53	adamantinous craniopharyngioma
Topic53	mucoepidermoid carcinoma, high grade
Topic53	aphthous stomatitis
Topic53	sclerosing sweat duct carcinoma
Topic53	secondary malignant neoplasm of skin nos
Topic53	brenner tumor
Topic53	salivary gland adenoid cystic carcinoma
Topic53	schneiderian papilloma
Topic53	familial benign pemphigus
Topic53	mammary ductal carcinoma
Topic53	odontogenic cysts
Topic53	paranasal sinus cancer nos
Topic53	squamous cell carcinoma, keratinizing
Topic53	cancer of parotid
Topic53	giant cell tumors
Topic53	carcinoma of bladder
Topic53	malignant neoplasm of pharynx
Topic53	actinic cheilitis
Topic53	polyp of corpus uteri
Topic53	oral submucous fibrosis
Topic53	carcinoma, skin appendage
Topic53	chest pathology
Topic53	skin angiosarcoma
Topic53	lymphoma, high-grade
Topic53	carcinoma ex pleomorphic adenoma
Topic53	adenoma, villous
Topic53	keratoconjunctivitis sicca
Topic53	non-small cell lung cancer stage ii
Topic53	overlap syndrome
Topic53	seborrheic keratosis
Topic53	mouse pancreatic intraepithelial neoplasia-2
Topic53	endometrial stromal tumors
Topic53	endometrioma
Topic53	phyllodes tumor
Topic53	epstein-barr virus infections
Topic53	adenocarcinoma, bronchiolo-alveolar
Topic53	keratocysts
Topic53	[m]ovarian serous tumor
Topic53	neoplasms, radiation-induced
Topic53	apocrine adenocarcinoma
Topic53	thymus hyperplasia
Topic53	basaloid squamous cell carcinoma
Topic53	breast diseases
Topic53	craniopharyngioma
Topic53	keratoacanthoma
Topic53	oncocytic neoplasm
Topic53	ectodermal dysplasia
Topic53	colon cancer stage iii
Topic53	[m]skin appendage adenoma
Topic53	anti-glomerular basement membrane disease
Topic53	pseudolymphoma
Topic53	subarachnoid hemorrhage
Topic53	gestational trophoblastic neoplasms
Topic53	hemangiosarcoma
Topic53	hydatidiform mole, complete
Topic53	mucoepidermoid carcinoma
Topic53	soft tissue neoplasms
Topic53	endometriosis of uterus
Topic53	myomatous neoplasm
Topic53	bile duct carcinoma
Topic53	lichen planus, oral
Topic53	neck neoplasms
Topic53	undifferentiated carcinoma
Topic53	high-grade prostatic intraepithelial neoplasia
Topic53	carcinoma, verrucous
Topic53	lichen planus
Topic53	[m]adenocarcinoma, metastatic, nos
Topic53	endometrial hyperplasia
Topic53	adenosquamous carcinoma
Topic53	gallbladder adenocarcinoma
Topic53	histiocytoma, benign fibrous
Topic53	acoustic neuroma
Topic53	extramammary paget\s disease
Topic53	dysplasia, fibrous
Topic53	adenocarcinoma, mucinous
Topic53	cholesteatoma
Topic53	hydatidiform mole
Topic53	[m]squamous cell carcinoma, metastatic nos
Topic53	thymic carcinoma
Topic53	uterine cervical neoplasms
Topic53	fetal rhabdomyoma
Topic53	letterer-siwe disease
Topic53	ameloblastic fibroma
Topic53	anthracosilicosis
Topic53	paranasal sinus neoplasms
Topic53	small intestine lymphoma
Topic53	systematized epidermal nevus
Topic53	cancer of urethra
Topic53	medullary carcinoma
Topic53	bowen\s disease
Topic53	endometrial neoplasms
Topic53	leukoplakia
Topic53	cervix diseases
Topic53	adamantinoma
Topic53	mesonephroma
Topic53	anus neoplasms
Topic53	therapy-associated cancer
Topic53	fibroadenoma
Topic53	carcinosarcoma
Topic53	colorectal cancer stage ii
Topic53	epithelial-myoepithelial carcinoma
Topic53	melanotic neurilemmoma
Topic53	pallister-killian syndrome
Topic53	stromal sarcoma
Topic53	vascular degeneration
Topic53	basal cell nevus with comedones
Topic53	uterine carcinoma
Topic53	endometrial adenocarcinoma
Topic53	eosinophilic cellulitis
Topic53	aggressive cancer
Topic53	barrett esophagus
Topic53	diffuse panbronchiolitis
Topic53	juvenile polyp
Topic53	teratoma, malignant
Topic53	xx males
Topic53	merkel cell carcinoma
Topic53	malignant squamous cell neoplasm
Topic53	malignant tumor of parathyroid gland
Topic53	neurilemmoma
Topic53	well differentiated thyroid carcinoma
Topic53	centronuclear myopathy
Topic53	genitourinary cancer
Topic53	malignant bone neoplasm
Topic141	cancer of intestines
Topic141	barrett esophagus
Topic141	mouse pancreatic intraepithelial neoplasia-3
Topic141	adenocarcinoma, mucinous
Topic141	intraductal neoplasm nos
Topic141	ovarian mucinous tumor
Topic141	precancerous conditions
Topic141	serrated adenoma
Topic141	adenocarcinoma, intestinal type
Topic141	adenoma, villous
Topic141	carcinoid, goblet cell
Topic141	gastric adenoma
Topic141	pseudomyxoma peritonei
Topic141	gastric dysplasia
Topic141	small intestine adenocarcinoma nos
Topic141	carcinoma, signet ring cell
Topic141	early gastric cancer
Topic141	rectal tumors
Topic141	polyp of large intestine
Topic141	adenocarcinoma of esophagus
Topic141	gastritis, atrophic
Topic141	[m]tubular adenoma nos
Topic141	barrett\s adenocarcinoma
Topic141	adenocarcinoma of rectum
Topic141	metaplastic polyp
Topic141	cervical adenocarcinoma
Topic141	pancreatic duct dysplasia
Topic141	peptic esophagitis
Topic141	helicobacter-associated disease
Topic141	malignant state
Topic141	cystadenoma, mucinous
Topic141	adenocarcinoma of colon
Topic141	intrahepatic cholangiocarcinoma
Topic141	mucinous neoplasm
Topic141	intestinal adenocarcinoma
Topic141	malignant neoplasm of gastrointestinal tract
Topic141	pancreatic neoplasm
Topic141	sertoli-leydig cell tumor
Topic141	chronic cholangitis
Topic141	heteroplasia
Topic141	mucinous intrahepatic cholangiocarcinoma
Topic141	salivary gland mucoepidermoid carcinoma
Topic141	stage iv rectal carcinoma
Topic141	biliary tract neoplasm
Topic141	barrett epithelium
Topic141	gastric adenocarcinoma
Topic141	mouse pancreatic intraepithelial neoplasia-2
Topic141	carcinoid tumor
Topic141	endometrial adenocarcinoma
Topic141	biliary tract cancer
Topic141	carcinoma, neuroendocrine
Topic141	gallbladder adenocarcinoma
Topic141	large cell neuroendocrine carcinoma
Topic141	dysplasia
Topic141	intraepithelial neoplasia
Topic141	ductal breast carcinoma
Topic141	cancer of rectum
Topic141	pancreatic cyst
Topic141	stomach diseases
Topic141	biliary carcinoma
Topic141	intestinal neoplasms
Topic141	stomach neoplasms
Topic141	richter\s syndrome
Topic141	sarcoma, spindle cell
Topic141	high grade intraepithelial neoplasia
Topic141	colon carcinoma
Topic141	pancreatic diseases
Topic141	colon cancer stage iii
Topic141	hurthle cell tumor
Topic141	colonic neoplasms
Topic141	dukes
Topic141	gastrointestinal diseases
Topic141	nephrogenic adenoma
Topic141	colorectal neoplasms
Topic141	ampulla of vater adenocarcinoma
Topic141	colorectal cancer
Topic141	fibroma
Topic141	noninfiltrating intraductal papillary adenocarcinoma
Topic141	ulcerative colitis
Topic141	endocrine gland neoplasms
Topic141	escherichia coli infections
Topic141	multiple polyps
Topic141	chronic gastritis nos
Topic141	helicobacter infections
Topic141	carcinoma of ampulla of vater
Topic141	neoplasms, epithelial
Topic141	papillary cystic tumor
Topic141	colon adenoma
Topic141	extramammary paget\s disease
Topic141	adenocarcinoma of large intestine
Topic141	pancreatic ductal adenocarcinoma
Topic141	adenocarcinoma pancreas
Topic141	gallbladder carcinoma
Topic141	cervical adenocarcinoma in situ
Topic141	colon hyperplastic polyp
Topic141	colorectal hyperplastic polyp
Topic141	columnar cell variant papillary carcinoma
Topic141	corneal ulcer
Topic141	cystitis cystica
Topic141	excessive growth hormone secretion
Topic141	gastric squamous cell carcinoma
Topic141	large gastric tumor
Topic141	anal canal adenocarcinoma
Topic141	meckel\s diverticulum
Topic141	non-neoplastic salivary gland disorder
Topic141	ovarian simple cyst
Topic141	pseudohypoaldosteronism
Topic141	signet ring cell breast carcinoma
Topic141	stage ia small cell lung carcinoma
Topic141	malignant neoplasm of pancreas
Topic141	adenocarcinoma, tubular
Topic141	endometrioid tumor
Topic141	yolk sac tumor
Topic141	adenoma
Topic141	islet cell tumor
Topic141	cerebellar ataxia, late onset
Topic141	diffuse goiter
Topic141	gardner\s syndrome
Topic141	infiltrating duct carcinoma
Topic141	anal adenocarcinoma
Topic141	medullomyoblastoma
Topic141	ossifying fibromyxoid tumor
Topic141	retinal neuropathy
Topic141	serous neoplasm
Topic141	atypical medullary carcinoma
Topic141	strumal carcinoid
Topic141	synovial sarcoma, biphasic
Topic141	toxic goiter
Topic141	transitional cell neoplasm
Topic141	trilateral retinoblastoma
Topic141	metastatic carcinoma
Topic141	adenocarcinoma, bronchiolo-alveolar
Topic141	germ cell cancer
Topic141	pleural mesothelioma
Topic141	single tumor
Topic141	neuroendocrine tumors
Topic141	epilepsy, lateral temporal
Topic141	gastrointestinal tract adenoma
Topic141	mucin-producing adenocarcinoma
Topic141	neoplasm of ampulla of vater
Topic141	renal anemia
Topic141	simple chronic bronchitis nos
Topic141	vitamin e deficiency
Topic141	carcinoma, pancreatic ductal
Topic141	carcinoma, ductal, breast
Topic141	neoplasm, residual
Topic141	gallbladder neoplasm
Topic141	mass lesion
Topic141	mesothelioma, biphasic, malignant
Topic141	hamartoma
Topic141	mouse pancreatic intraepithelial neoplasia-1a
Topic141	inflammatory bowel diseases
Topic141	intratubular malignant germ cells
Topic141	pediatric disorder
Topic141	dna repair-deficiency
Topic141	fascioliasis
Topic141	ovarian adenoma
Topic141	pancreatic mass
Topic141	pilomatrixoma
Topic141	pancreatic carcinoma
Topic141	carcinoma, transitional cell
Topic141	carcinoid tumor of lung
Topic141	cardiac myxoma
Topic141	condyloma acuminata of vulva
Topic141	adenocarcinoma of lung
Topic141	gilbert disease
Topic141	low-grade fibromyxoid sarcoma
Topic141	thrombosis of cerebral veins
Topic141	neoplastic processes
Topic141	bladder neoplasm
Topic141	ovarian neoplasm
Topic141	localized scleroderma
Topic141	malignant neurilemmoma
Topic141	mobius syndrome
Topic141	mucoepidermoid carcinoma, high grade
Topic141	papillomatosis
Topic141	aortic diseases
Topic141	rhinosinusitis
Topic141	syncope, vasovagal
Topic141	thyroid lymphoma
Topic25	primary immune deficiency disorder
Topic25	sialadenitis
Topic25	effusion, tuberculous
Topic25	acute hepatitis c
Topic25	pemphigus foliaceus
Topic25	listeriosis
Topic25	segmental vitiligo
Topic25	autoimmune orchitis
Topic25	tuberculosis, active
Topic25	severe chronic obstructive pulmonary disease
Topic25	tuberculosis, pleural
Topic25	cancer cachexia
Topic25	cytomegalovirus retinitis
Topic25	parasitic infection
Topic25	melanoma, b16
Topic25	corneal allograft rejection
Topic25	mycoses
Topic25	leukemia, plasmacytic
Topic25	hypergammaglobulinemia
[truncated: 26,587 more rows]
