# Supplementary material for: Systematic identification of latent disease-gene associations from PubMed articles
Source: PLoS One. 2018 Jan 26;13(1):e0191568. doi: 10.1371/journal.pone.0191568 (PMC5786305; doi:10.1371/journal.pone.0191568)
Supplement: S2 File — (XLSX) [file pone.0191568.s006.xlsx]

## Sheet: Sheet1
Topic	Disease-Gene Coverage between Topic and OMIM	Common Number of Diseases between Topic and OMIM
Topic123	0.322581	10
Topic149	0.292237	23
Topic23	0.272727	14
Topic76	0.271605	12
Topic30	0.267176	16
Topic112	0.238095	7
Topic117	0.236607	14
Topic13	0.226933	24
Topic94	0.225989	14
Topic135	0.22439	22
Topic77	0.223256	21
Topic139	0.221154	30
Topic155	0.221106	23
Topic24	0.21978	15
Topic126	0.217054	15
Topic148	0.216867	11
Topic69	0.216667	16
Topic38	0.21519	24
Topic72	0.214865	22
Topic121	0.211823	14
Topic82	0.211726	24
Topic44	0.211494	27
Topic8	0.211045	25
Topic100	0.210856	31
Topic96	0.209302	34
Topic91	0.20915	22
Topic3	0.20751	25
Topic6	0.206806	28
Topic36	0.205882	12
Topic68	0.203822	33
Topic22	0.203448	21
Topic142	0.202572	23
Topic93	0.201201	25
Topic134	0.20098	17
Topic46	0.200772	25
Topic71	0.2	7
Topic79	0.2	18
Topic136	0.199005	21
Topic115	0.198718	23
Topic66	0.198606	20
Topic146	0.197895	21
Topic98	0.19774	20
Topic144	0.195122	14
Topic18	0.195011	30
Topic9	0.194595	20
Topic127	0.193833	23
Topic132	0.192394	21
Topic21	0.190789	20
Topic120	0.190311	18
Topic35	0.190311	21
Topic131	0.189591	19
Topic31	0.189369	25
Topic51	0.187943	20
Topic125	0.1875	22
Topic87	0.185944	23
Topic65	0.181818	6
Topic108	0.181467	19
Topic27	0.18144	23
Topic122	0.181429	29
Topic86	0.181333	23
Topic45	0.180929	23
Topic56	0.180851	8
Topic15	0.179104	30
Topic54	0.178378	25
Topic28	0.178295	14
Topic55	0.174803	23
Topic74	0.17382	35
Topic102	0.173524	28
Topic109	0.172949	25
Topic12	0.172727	36
Topic116	0.172414	13
Topic89	0.172414	24
Topic19	0.171141	15
Topic39	0.170382	31
Topic85	0.170103	24
Topic11	0.16996	28
Topic92	0.169884	26
Topic29	0.169492	13
Topic99	0.167951	18
Topic64	0.167155	31
Topic57	0.166904	23
Topic75	0.166124	20
Topic143	0.165829	17
Topic137	0.165441	22
Topic119	0.164875	15
Topic70	0.164659	21
Topic124	0.164557	7
Topic101	0.164297	27
Topic157	0.163522	27
Topic81	0.162577	31
Topic60	0.161739	28
Topic153	0.161725	21
Topic145	0.161708	33
Topic1	0.161616	32
Topic32	0.159624	17
Topic80	0.159544	18
Topic129	0.159159	20
Topic118	0.159129	24
Topic49	0.158687	23
Topic140	0.158607	37
Topic90	0.158177	23
Topic107	0.158163	27
Topic7	0.158093	26
Topic50	0.157895	7
Topic4	0.157333	19
Topic5	0.156951	15
Topic52	0.156794	36
Topic111	0.156757	18
Topic20	0.155512	33
Topic138	0.155229	21
Topic110	0.155172	17
Topic33	0.152968	33
Topic17	0.152174	24
Topic152	0.150985	20
Topic42	0.150685	15
Topic83	0.149805	27
Topic14	0.148438	9
Topic113	0.148418	27
Topic78	0.148069	26
Topic2	0.147727	24
Topic128	0.147458	19
Topic26	0.147327	24
Topic130	0.146667	13
Topic10	0.146259	18
Topic103	0.145455	6
Topic105	0.145098	14
Topic141	0.144737	6
Topic133	0.144608	28
Topic0	0.144543	17
Topic62	0.143608	22
Topic104	0.142029	17
Topic61	0.141935	23
Topic41	0.141243	21
Topic58	0.141074	22
Topic97	0.14026	20
Topic40	0.138859	32
Topic73	0.137394	32
Topic25	0.136364	7
Topic67	0.136	26
Topic151	0.135685	27
Topic16	0.133733	22
Topic95	0.133621	24
Topic154	0.133333	17
Topic159	0.133051	33
Topic47	0.132013	21
Topic114	0.12998	24
Topic158	0.12807	17
Topic156	0.128065	22
Topic34	0.121951	21
Topic106	0.119403	17
Topic88	0.119266	17
Topic53	0.114943	6
Topic48	0.107438	14
Topic150	0.10355	21
Topic59	0.102564	10
Topic84	0.102362	22
Topic147	0.0731707	6
Topic43	0.0714286	4
Topic63	0.0327869	8
Topic37	0	2
