# Supplementary material for: Systematic identification of latent disease-gene associations from PubMed articles
Source: PLoS One. 2018 Jan 26;13(1):e0191568. doi: 10.1371/journal.pone.0191568 (PMC5786305; doi:10.1371/journal.pone.0191568)
Supplement: S3 File — (XLSX) [file pone.0191568.s007.xlsx]

## Sheet: Sheet1
Topic ID	Hub Disease (node degree)	Number of Nodes	Number of Associations	Network Diameter	Characteristic Path Length
0	malignant neoplasm of breast (93);tumorigenesis (83); ovarian carcinoma (60)	350	1255	7	3.12
1	squamous cell carcinoma (41); skin disorder (31); psoriasis (23)	314	551	7	3.97
2	glioblastoma (36); neoplasm metastasis (35); meningioma (21)	317	662	9	3.7
3	malignant neoplasm of breast (54); alzheimer\s disease (41); malignant neoplasm of prostate (41)	338	872	8	3.62
4	neuroblastoma (24); pheochromocytoma (21); ischemia (21)	311	757	10	3.56
5	hypertensive disease (31); ovarian failure, premature (29); epithelial ovarian cancer (25)	313	689	11	3.67
6	malignant neoplasm of breast (108); tumorigenesis (108); primary carcinoma of the liver cells (93)	468	2143	7	3.17
7	tumor growth (65); leukemia, myelocytic, acute (59); melanoma (46)	364	1377	7	3.3
8	primary carcinoma of the liver cells (33); malignant neoplasm of lung (33); lung neoplasms (28)	314	814	8	3.48
9	secondary malignant neoplasm of liver (32); secondary malignant neoplasm of lung (28); myocardial infarction (27)	308	754	11	3.47
10	renal cell carcinoma (54); kidney neoplasms (33); nephroblastoma (23)	315	729	12	3.53
11	carcinoma of the large intestine (78); malignant neoplasm of lung (57); malignant neoplasm of urinary bladder (44)	357	1146	7	3.31
12	myocardial infarction (94); hypertensive disease (92); coronary arteriosclerosis (88)	430	2139	7	3.04
13	malignant neoplasm of breast (58); tumorigenesis (55); melanoma (40)	331	1252	6	3.05
14	communicable diseases (81); virus diseases (45); lupus erythematosus, systemic (43)	335	838	9	3.4
15	primary carcinoma of the liver cells (29); muscular dystrophies (27); carcinogenesis (26)	316	751	7	3.8
16	septicemia (24); proteinuria (15); malnutrition (15)	297	561	11	3.77
17	tumorigenesis (128); malignant neoplasm of breast (118); neoplasm progression (95)	465	2139	7	3.11
18	tumorigenesis (125); primary carcinoma of the liver cells (109); carcinoma of the large intestine (97)	482	2741	6	2.97
19	renal cell carcinoma (22); malignant neoplasm of lung (22); pheochromocytoma (20)	293	733	9	3.6
20	malignant neoplasm of breast (49); tumor growth (44); glioblastoma (33)	338	897	8	3.6
21	tumorigenesis (46); carcinoma of the large intestine (46); communicable diseases (36)	327	739	8	3.66
22	chronic lymphocytic leukemia (17); small cell carcinoma of lung (17); myocardial infarction (17)	281	788	8	3.29
23	sarcoma (48); solid tumor (32); osteosarcoma (29)	283	783	7	3.19
24
25	Pneumonia (26); behcet syndrome (18); Eosinophilia (15)	253	765	7	3.14
26	squamous cell carcinoma (43); lupus erythematosus, systemic (35); malignant neoplasm of lung (35)	311	962	8	2.52
27	malignant neoplasm of breast (92); primary carcinoma of the liver cells (78); carcinoma of the large intestine (72)	408	1840	7	3.19
28	malignant neoplasm of breast (134); tumorigenesis (94); neoplasm progression (82)	452	1689	7	3.17
29	squamous cell carcinoma (66); carcinoma (42); squamous cell carcinoma of esophagus (33)	311	765	7	3.44
30	neuroendocrine tumors (56); neuroblastoma (50); small cell carcinoma of lung (45)	330	873	9	3.52
31	primary carcinoma of the liver cells (38); communicable diseases (30); carcinoma of the large intestine (26)	248	912	8	3.28
32	atherosclerosis (72); obesity (63); diabetes (60)	394	1865	7	3.17
33	amyotrophic lateral sclerosis (46); alzheimer\s disease (28); neurodegenerative disorders (25)	317	828	8	3.54
34	epilepsy (75); encephalopathic epilepsy (28); alzheimer\s disease (25)	320	631	7	3.39
35	melanoma (44); diabetes mellitus, non-insulin-dependent (29); cardiovascular diseases (28)	327	796	8	3.46
36	astrocytoma (19); lymphoma, large-cell, diffuse (19); pituitary adenoma (16)	279	877	8	2.99
37	chagas disease (8); common variable immunodeficiency (7); sjogren\s syndrome (6)	217	334	8	3.17
38	rheumatoid arthritis (104); lupus erythematosus, systemic (74); diabetes mellitus, insulin-dependent (74)	413	1869	7	3.13
39	obesity (154); diabetes mellitus, non-insulin-dependent (126); metabolic syndrome (77)	459	1947	7	3.09
40	diabetes (77); diabetes mellitus, non-insulin-dependent (71); obesity (61)	357	1104	9	3.38
41	malignant neoplasm of prostate (53); carcinoma of the large intestine (40); alzheimer\s disease (33)	327	706	9	3.59
42	carcinoma of the large intestine (91); malignant neoplasm of stomach (61); carcinoma (59)	362	1503	7	3.09
44	tumorigenesis (107); carcinoma of the large intestine (93); malignant neoplasm of stomach (93)	448	2046	7	3.06
45	leukemia (73); leukemia, myelocytic, acute (71); myeloproliferative disease (63)	349	1148	7	3.27
46	melanoma melanoma melanoma (61); squamous cell carcinoma (43); basal cell carcinoma (29)	307	680	8	3.61
47	diabetes (30); kidney diseases (22); diabetic nephropathy (21)	317	742	10	3.67
48	amyloidosis (14); graft-vs-host disease (13); hypothyroidism (13)	254	447	9	3.65
49	primary carcinoma of the liver cells (80); malignant neoplasm of prostate (73); squamous cell carcinoma (71)	427	1718	7	3.26
51	malignant neoplasm of breast (138); neoplasm progression (129); tumorigenesis (125)	474	2782	7	2.95
52	retinitis pigmentosa (49); retinal degeneration (44); leber\s amaurosis (33)	352	829	8	3.77
54	bone mass (11); connective tissue diseases (10); ehlers-danlos syndrome (10)	293	424	10	4.07
55	communicable diseases (65); malignant neoplasm of breast (56); tumorigenesis (48)	323	1080	8	3.4
56	anaplasia (17); carcinoma, papillary (16); synovial sarcoma (15)	248	778	7	2.91
57	malignant neoplasm of breast (93); tumorigenesis (70); malignant neoplasm of prostate (55)	388	1314	9	3.24
58	kidney diseases (47); renal glomerular disease (39); proteinuria (33)	315	799	8	3.52
59	thrombocytopenia (11); iga glomerulonephritis (7); autoimmune hemolytic anemia (7)	231	381	8	3.39
60	malignant neoplasm of breast (107); tumorigenesis (82); primary carcinoma of the liver cells (74)	426	1866	7	3.15
62	malignant neoplasm of prostate (48); carcinogenesis (45); primary carcinoma of the liver cells (44)	320	1260	7	3.21
61	parkinson disease (87); alzheimer\s disease (60); neurodegenerative disorders (47)	363	867	8	3.44
63	glomerulonephritis (16); myasthenia gravis (14); polymyositis (14)	259	636	8	3.34
64	myocardial infarction (32); cerebrovascular accident (31); ischemic stroke (28)	306	644	8	3.7
65	acute t cell leukemia (12); barrett esophagus (9); adenocarcinoma, bronchiolo-alveolar (8)	236	388	8	3.14
66	neoplasm progression (129); tumor growth (122); carcinoma of the large intestine (117)	477	3295	6	2.94
67	glaucoma (37); primary open angle glaucoma (22); leukemia, myelocytic, acute (17)	304	561	9	3.88
68	malignant neoplasm of breast (130); neoplasm progression (73); carcinoma (72)	438	1774	7	3.2
69	germ cell tumor (53); testicular germ cell tumor (51); ovarian carcinoma (45)	322	944	8	3.37
70	communicable diseases (30); septicemia (19); carcinoma of nasopharynx (19)	316	537	8	3.6
71	[x]malignant melanoma of skin, unspecified (27); thyroid neoplasm (25); retinoblastoma (24)	269	1017	8	3.09
72	malignant neoplasm of breast (58); tumor growth (47); squamous cell carcinoma (38)	350	1324	9	3.27
73	glioblastoma (28); hypertensive disease (28); leukemia, lymphocytic, acute (24)	314	937	8	3.31
74	tumor growth (63); malignant neoplasm of breast (54); neoplasm progression (42)	354	892	8	3.56
75	hypertensive disease (36); lupus erythematosus, systemic (24); consumption-archaic term for tb (21)	323	780	8	3.48
76	asthma (88); dermatitis, atopic (41); chronic obstructive airway disease (34)	329	952	7	3.12
77	communicable diseases (59); asthma (33); rheumatoid arthritis (29)	323	830	9	3.53
78	tumor growth (38); diabetes (29); rheumatoid arthritis (26)	307	659	8	3.76
79	leukemia, myelocytic, acute (37); rhabdomyosarcoma (35); nephroblastoma (30)	314	801	8	3.46
80	carcinoma, transitional cell (20); sarcoma (19); myocardial infarction (18)	291	972	8	3.08
81	tumorigenesis (94); malignant neoplasm of breast (93); carcinoma of the large intestine (81)	422	1808	7	3.16
82	tumorigenesis (56); alzheimer\s disease (47); neoplasm progression (47)	350	1099	7	3.39
83	consumption-archaic term for tb (26); epilepsy (26); adenoma (22)	311	680	8	3.69
84	alzheimer\s disease (45); down syndrome (21); prion diseases (15)	303	556	9	3.69
85	primary carcinoma of the liver cells (43); carcinoma (31); lymphoma (26)	306	638	9	3.73
86	carcinoma, non-small-cell lung (49); carcinoma of the large intestine (43); squamous cell carcinoma (43)	350	1147	9	3.5
87	asthma (57); neoplasm metastasis (38); inflammatory disorder (37)	335	949	8	3.5
88	multiple myeloma (18); astrocytoma (17); hemangioma (15)	271	557	9	3.54
89	malignant neoplasm of breast (75); carcinogenesis (61); malignant neoplasm of stomach (50)	360	1122	8	3.39
90	malignant neoplasm of breast (56); primary carcinoma of the liver cells (49); malignant neoplasm of lung (44)	319	1083	8	3.31
91	carcinoma (56); carcinoma of the large intestine (53); primary carcinoma of the liver cells (46)	319	1214	8	3.39
92	carcinoma of the large intestine (63); primary carcinoma of the liver cells (55); carcinogenesis (55)	344	1135	8	3.42
93	primary carcinoma of the liver cells (78); tumorigenesis (49); obesity (48)	350	1417	7	3.22
95	osteoporosis (31); degenerative polyarthritis (30); diabetes mellitus, non-insulin-dependent (27)	314	673	8	3.72
96	malignant neoplasm of breast (33); dysplasia (27); melanoma (26)	309	609	9	3.94
97	lupus erythematosus, systemic (27); immunologic deficiency syndromes (16); dental caries (15)	293	435	9	3.8
98	adenoma (38); pituitary neoplasms (29); pituitary adenoma (22)	304	611	9	3.77
99	tumorigenesis (109); leukemia, myelocytic, acute (86); carcinoma (73)	418	2034	7	3.11
100	primary carcinoma of the liver cells (69); leukemia (47); carcinoma, non-small-cell lung (46)	334	1714	7	2.99
101	diabetes mellitus, non-insulin-dependent (35); obesity (25); hypertensive disease (16)	321	636	8	3.67
102	tumorigenesis (54); primary carcinoma of the liver cells (53); neoplasm progression (50)	366	1310	8	3.26
104	primary carcinoma of the liver cells (74); communicable diseases (45); liver diseases (30)	336	900	7	3.39
105	lupus erythematosus, systemic (41); arthritis (36); inflammatory disorder (33)	313	926	8	3.24
106	renal tubular disorder (13); narcolepsy (9); anemia (7)	263	311	10	4.38
107	kidney failure, chronic (21); cardiovascular diseases (20); osteoporosis (19)	285	644	9	3.63
108	infertility, male (67); malignant neoplasm of breast (41); infertility (33)	337	659	9	3.84
109	tumor growth (41); malignant neoplasm of stomach (40); communicable diseases (38)	331	1052	8	3.46
110	heart failure (64); hypertensive disease (53); diabetes (52)	351	1275	8	3.3
111	septicemia (21); autoimmune diseases (21); arthritis (16)	296	502	10	3.94
113	neoplasm progression (36); tumor growth (35); alzheimer\s disease (29)	332	888	8	3.61
114	deafness (54); neuropathy (34); sensorineural hearing loss (30)	379	788	9	4
116	communicable diseases (59); virus diseases (38); hiv infections (38)	312	821	8	3.37
117	Leukemia (140); ukemia, myelocytic, acute (138); leukemia, lymphocytic, acute (105)	458	2419	7	2.98
118	cerebrovascular accident (41); parkinson disease (39); ischemia (38)	331	970	7	3.33
119	malignant neoplasm of breast (89); tumorigenesis (83); neoplasm progression (80)	392	1654	8	3.1
120	rheumatoid arthritis (38); periodontitis (25); infection (19)	306	623	9	3.73
121	carcinogenesis (121); squamous cell carcinoma (102); malignant neoplasm of stomach (100)	443	3093	6	2.92
122	alzheimer\s disease (43); leukemia (39); mammary neoplasms (29)	353	1197	7	3.33
123	chondrosarcoma (12); leiomyosarcoma (8); gastrointestinal neoplasms (7)	235	455	7	2.87
125	communicable diseases (53); ulcerative colitis (37); hypertensive disease (35)	334	901	7	3.35
126	uterine fibroids (27); leiomyosarcoma (23); fibroid tumor (22)	279	610	10	3.69
127	malignant neoplasm of breast (183); tumorigenesis (181); primary carcinoma of the liver cells (169)	588	4520	6	2.86
128	malignant neoplasm of prostate (45); rheumatoid arthritis (33); age related macular degeneration (32)	332	849	8	3.49
129	malignant neoplasm of breast (190); neoplasm progression (162); carcinoma of the large intestine (159)	578	4969	7	2.83
130	dermatitis, atopic (18); infection (17); sarcoidosis (15)	256	553	8	3.4
131	leukemia, myelocytic, acute (57); leukemia (56); glioblastoma (34)	329	741	9	3.52
132	malignant neoplasm of breast (45); primary carcinoma of the liver cells (36); malignant neoplasm of lung (26)	303	749	9	3.46
133	tumorigenesis (68); malignant neoplasm of prostate (45); neoplasm progression (41)	350	971	8	3.45
134	malignant neoplasm of breast (148); neoplasm progression (123); malignant neoplasm of prostate (110)	481	2939	6	2.95
135	diabetes mellitus, non-insulin-dependent (49); obesity (48); atherosclerosis (43)	349	1377	7	3.2
137	malignant neoplasm of breast (73); neoplasm metastasis (47); primary neoplasm (43)	363	1476	8	3.32
138	hypertensive disease (41); diabetes (28); pancreatitis (27)	315	617	10	3.83
139	obesity (44); diabetes (33); ovarian carcinoma (31)	323	892	8	3.55
140	psoriasis (15); heart failure (15); autoimmune diseases (15)	283	835	7	3.23
141	pancreatic carcinoma (68); pancreatic ductal adenocarcinoma (51); colorectal cancer (50)	377	1845	7	3.04
142	neoplasm progression (110); malignant neoplasm of stomach (118); tumorigenesis (96)	463	1970	7	3.18
144	neoplasm progression (63); carcinogenesis (51); glioma (40)	339	1236	8	3.26
143	psoriasis (30); autoimmune diseases (29); virus diseases (29)	287	1099	6	3.09
145	myopathy (39); cardiomyopathies (32); heart failure (24)	348	727	9	3.92
146	malignant neoplasm of breast (47); tumorigenesis (43); malignant neoplasm of prostate (42)	316	1290	8	3.21
147	pancreatitis, chronic (9); huntington disease (8); childhood leukemia (7)	238	372	8	3.26
148	melanoma (74); metastatic melanoma (32); intraocular melanoma (28)	294	817	8	3.18
149	primary carcinoma of the liver cells (58); communicable diseases (42); glioblastoma (27)	323	887	8	3.44
150	cardiovascular diseases (18); end stage renal failure (17); multiple sclerosis (16)	289	574	10	3.65
151	hypertensive disease (60); essential hypertension (41); renal tubular disorder (36)	347	767	9	3.72
152	tumorigenesis (81); communicable diseases (37); malignant neoplasm of prostate (36)	348	668	9	3.68
153	malignant neoplasm of prostate (134); malignant neoplasm of breast (90); neoplasm progression (86)	436	1979	7	3.06
154	papillary thyroid carcinoma (41); malignant neoplasm of thyroid (37); thyroid neoplasm (34)	281	960	8	3.16
155	primary neoplasm (32); neuroblastoma (31); small cell carcinoma of lung (25)	307	641	11	3.77
156	glioma (85); glioblastoma (73); astrocytoma (43)	344	849	12	3.38
157	atherosclerosis (45); malignant neoplasm of prostate (44); communicable diseases (40)	339	828	9	3.51
158	hypertensive disease (23); acquired immunodeficiency syndrome (18); consumption-archaic term for tb (18)	299	603	9	3.83
159	cardiomyopathies (37); cardiomyopathy, dilated (35); heart failure (32)	334	693	8	3.78

## Sheet: Sheet2
63	Glomerulonephritis (16); myasthenia gravis (14); polymyositis (14)	259	636	8	3.34
141	pancreatic carcinoma (68); pancreatic ductal adenocarcinoma (51); colorectal cancer (50)	377	1845	7	3.04
