# Supplementary material for: Systematic identification of latent disease-gene associations from PubMed articles
Source: PLoS One. 2018 Jan 26;13(1):e0191568. doi: 10.1371/journal.pone.0191568 (PMC5786305; doi:10.1371/journal.pone.0191568)
Supplement: S4 File — (XLSX) [file pone.0191568.s008.xlsx]

## Sheet: Sheet1
cyp2d6
adrbk1
mapt
pqbp1
pink1
slc6a3
park7
snca
fbxo7
pla2g6
sod1
tpo
park2
lrrk2
gype
polg
tardbp
ly6e
lrrk1
adora2a
atp13a2
fmr1
tbp
eif4g1
bdnf
comt
htr2c
htr2a
drd3
ankk1
drd2
ngf
grn
atp6ap2
dnajc13
gba
ccdc62
gch1
apoe
adrbk1
slc6a3
mapt
cyp2d6
app
nos2
snca
park7
lrrk2
nr4a1
nr4a2
sumo1
grk5
gba
foxo3
sncb
tardbp
akr7a2
gabarap
atp13a2
slc6a4
tpo
adrbk1
tpo
park7
sumo1
lrrk2
snca
elane
mapt
fyn
pitx3
coq2
abca8
rab29
dbh
adrbk1
cyp2d6
htr2a
pawr
drd3
htr2c
cyp1a2
drd2
apoe
comt
sod2
akt1
nr4a1
tpo
adrbk1
mapt
slc6a3
app
hist1h1c
pitx3
mal
apoe
snca
mapt
park7
sumo1
adarb1
gigyf2
lrrk2
eif4g1
nr4a2
park2
pink1
atp13a2
park7
park2
atp13a2
pink1
pla2g6
fbxo7
cyp2d6
mapt
tpo
gch1
htt
wnt2
pank2
htra2
sod2
polg
adrbk1
grn
adrbk1
slc6a3
cyp2d6
apoe
tpo
ngf
comt
elane
sod2
sncb
nr4a2
mapt
park7
mal
tbp
snca
pink1
lrrk2
app
gype
gba
htra2
sth
glud1
ugdh
cryl1
grn
htr2a
park16
pla2g6
atp13a2
skp1
scarb2
lmx1b
park2
grm5
hpn
gch1
hla-drb5
pawr
fmr1
sgpl1
lrrk1
adora2a
nos2
polg
cdcp2
wnt2
cops5
slc17a6
slc17a7
hs1bp3
arhgap24
stat4
tgm2
eif4g1
tardbp
pitx3
fbxo7
vgf
grk5
gigyf2
nr4a1
foxo3
fraxa
srrm2
lingo2
drd3
ly6e
cdnf
htr1a
dnajc6
dnajc13
slc10a4
sod1
ccdc62
pdss2
rps4y1
npc1
rab29
kcnj6
bdnf
drd2
grin2d
nms
gpr37
fyn
lrrk2
ly6e
lrrk1
eif4g1
sod2
park2
gpr37
pink1
park7
sod2
htr2a
stat4
slc6a3
spast
gad2
htr1a
sth
polg
slc6a4
drd2
lrrk2
drd3
grm5
adora2a
fyn
elane
app
tardbp
apoe
mapt
fmr1
mal
fraxa
apoe
grm5
fxn
adrbk1
akt1
htr1a
adrbk1
slc6a3
glud1
ugdh
cryl1
drd3
drd2
ankk1
fxn
aptx
fmr1
hdac3
mapt
fmr1
mal
adrbk1
drd3
lingo2
cyp2c19
etm2
hs1bp3
lrrk2
coq2
ngf
dbh
tpo
cyp2c19
cyp2d6
coq2
scarb2
mapt
ngf
adrbk1
fxn
slc6a3
app
pqbp1
grm5
pawr
fyn
polg
lrrk2
tpo
tardbp
glud1
ugdh
cryl1
grn
htra2
park7
crebbp
apoe
sth
fmr1
htt
grk5
cops5
pink1
optn
npc1
aptx
sumo1
hdac6
msx2
pla2g6
atp5b
slc33a1
akr7a2
cct
ccl13
setx
park2
tgm2
slc10a4
prkar1b
hdac3
kl
atp13a2
ctsf
stat4
amcn
cyp2d6
drd2
tpo
adrbk1
slc6a3
cyp2c19
slc6a4
dbh
comt
cav3
nos1ap
pqbp1
sod2
slc6a3
slc17a6
slc17a7
mapt
cav3
gba
dnajc6
park2
atp13a2
adrbk1
tpo
slc6a3
apoe
mapt
sth
hist1h1c
lrrk2
pitx3
sod2
polg
tlr4
app
tgm2
cyp2d6
adrbk1
slc6a4
htra2
cyp2c19
htr2a
akt1
lrrk2
cyp2d6
rnf25
cyp2c19
adrbk1
htt
mal
apoe
bdnf
htra2
tardbp
optn
ngf
elk1
cspg5
pawr
adora2a
tbp
tgm2
foxo3
hdac3
mapt
thbs3
gba
scarb2
dbh
adrbk1
mapt
slc6a3
ngf
app
apoe
snca
fyn
cyp2d6
nos2
grm5
ly6e
htr2a
sth
tardbp
grn
slc17a6
slc17a7
ap1g1
mir146a
faah
npc1
apbb2
sod1
elane
pawr
tlr4
pdyn
grk5
olr1
hist1h1c
park7
cops5
ptms
msx2
park2
epc2
vgf
tbp
lrrk2
slc6a4
akr7a2
arhgap24
htra2
thbs4
optn
dnmbp
tgm2
mir144
esco1
blvra
comt
slc10a4
fmr1
pink1
prkar1b
dlg4
bdnf
kl
cdr2
ly6e
nos2
acr
mapt
adrbk1
cyp2d6
slc4a3
apoe
grin2d
tpsg1
fxn
ctsf
aptx
pink1
wnt7a
fbxl14
htt
tardbp
grn
atp5b
slc10a4
tlr4
atxn7l3b
kcnc2
fmr1
atp13a2
mal
spast
app
slc33a1
adrbk1
ntrk2
ngf
sod2
sod1
cyp2d6
apoe
app
grm5
mapt
nr4a1
akt1
tardbp
vgf
grn
spast
optn
htt
mal
tpo
htr1a
kl
ly6e
slc17a6
slc33a1
park7
mcc
elane
dctn1
gle1
rab29
alyref
setx
mapt
app
park7
atg7
plekhg4
kif1c
mapt
ntrk2
npc1
htr1a
sod2
mcc
apoe
elk1
park7
app
tardbp
lrrk2
cops5
sod1
optn
msx2
atg7
mal
ly6e
pqbp1
polg
pdyn
htr2a
apoe
mapt
sgpl1
phka2
slc22a18
slc30a10
nos2
ly6e
grn
htr1a
mapt
park7
sod1
adrbk1
zc3h14
hist1h1c
tardbp
app
lrrk2
slc6a3
mapt
olr1
app
ngf
drd2
ngf
nos2
mapt
adrbk1
drd3
app
mapt
pank2
tpo
tpo
adrbk1
app
l3hypdh
star
vgf
lrrc8a
pla2g6
park7
slc6a3
mapt
adrbk1
faah
htr1a
slc6a4
adora2a
apoe
nos2
ankk1
comt
app
sgpl1
nos2
tpo
nr4a1
nr4a2
pink1
igfbp6
adrbk1
app
htr2c
slc6a3
snord50b
apoe
htr2a
stat4
ctsf
stat4
slc6a3
adrbk1
mapt
zfy
fraxa
fyn
mal
park7
cav3
lrrk2
app
spast
alg8
fxn
kl
mapt
ubl7
tgm2
fmr1
pank2
lmx1b
pink1
park2
trpm3
htr1a
htr2a
star
adrbk1
grm5
grk5
slc6a3
mal
blvra
cyp2d6
slc6a3
pla2g6
adrbk1
grn
grm5
app
cct
adrbk1
htr2a
tgm2
park7
slc6a4
apoe
stat4
cspg5
app
apoe
dbh
mal
tpo
slc6a3
app
fxn
tbp
plekhg4
comt
polg
mal
fxn
park7
pink1
dlg4
ngf
adrbk1
gch1
comt
tlr4
aptx
pla2g6
setx
adrbk1
tlr4
park7
phka2
apoe
gad2
adrbk1
mal
park7
sgpl1
park7
adrbk1
apoe
sod1
mapt
tardbp
setx
foxo3
optn
dctn1
grn
park7
atp6ap2
nos2
adrbk1
tpo
mal
adrbk1
tpsg1
dbh
mal
tardbp
pawr
scarb2
park2
adrbk1
kl
scarb2
park7
mapt
htr1a
adrbk1
mapt
tlr4
tardbp
cyp2d6
pawr
ntrk2
sod2
mapt
pla2g6
mapt
hla-drb5
ly6e
adrbk1
pqbp1
hdac3
adrbk1
apoe
tgm2
cyp1a2
sod1
tspan12
app
cyp2c19
nr4a1
tlr4
app
mal
grn
atp13a2
tgm2
mapt
apoe
ngf
tardbp
slc6a3
mal
cav3
wnt7a
fraxa
fmr1
foxo3
star
mir608
igfbp6
fmr1
stat4
skp1
sod2
app
igkv2-19
cav3
tardbp
apoh
ptms
cyp2d6
fmr1
adrbk1
ngf
bdnf
kcnab2
mcc
polg
sod2
spast
fyn
cacnb4
mal
mapt
glud1
nrxn1
cyp2d6
cyp2c19
grm5
fmr1
mapt
adrbk1
park2
nos2
insc
tardbp
gch1
elane
adrbk1
park7
ngf
adrbk1
fxn
mapt
slc6a3
ADRBK1
NGF
APTX
CYP1A2
MSX2
APP
PHKA2
FYN
VGF
ACR
GRK5
NR4A2
DBH
GRM5
ADORA2A
LMX1B
BDNF
PARK7
TLR4
RNF135
HTT
TPO
FOXO3
ADRBK1
MAL
SLC17A6
ADRBK1
COMT
MAPT
TSPAN12
FMR1
SLC17A6
SLC17A7
FYN
ATG7
