# Supplementary material for: Systematic identification of latent disease-gene associations from PubMed articles
Source: PLoS One. 2018 Jan 26;13(1):e0191568. doi: 10.1371/journal.pone.0191568 (PMC5786305; doi:10.1371/journal.pone.0191568)
Supplement: S8 File — (XLSX) [file pone.0191568.s012.xlsx]

## Sheet: Sheet1
Document ID (Disease)	Words (Genes)
reflex bradycardia	fgfr3, abr, cbr1, cnr1, nppa, hesx1, trpv1, rieg2, slurp1
photosensitization	grb10, nbl1
choriocarcinoma, metastatic	cga, htc2, cgb5
infectious bovine keratoconjunctivitis	tnni2, tpm2, sugt1, phc1, nbl1, speg, padi4, h19
disorder of neck	cd4, hla-drb1, rbm45, tp53, cdkn2a, slc2a1
